# Supplementary material for: Trial-Based Cost-Utility Analysis of Icotinib versus Gefitinib as Second-Line Therapy for Advanced Non-Small Cell Lung Cancer in China
Source: PLoS One. 2016 Mar 25;11(3):e0151846. doi: 10.1371/journal.pone.0151846 (PMC4807816; doi:10.1371/journal.pone.0151846)
Supplement: S1 File — (ZIP) [file pone.0151846.s001.zip]

Archive with 8 entries (7 files):
- ╨Φ╥¬╔╧┤1⁄2▒α╝¡▓┐╡─╫╩┴╧/.NSCLS - ▒Σ┴┐╔Φ╓├ - ╫¬╥╞╕┼┬╩.trex-backup
- ╨Φ╥¬╔╧┤1⁄2▒α╝¡▓┐╡─╫╩┴╧/ADR╖ó╔·┬╩╡─a┬╖╓▓╝.xls
- ╨Φ╥¬╔╧┤1⁄2▒α╝¡▓┐╡─╫╩┴╧/NSCLS - ▒Σ┴┐╔Φ╓├ - ╫¬╥╞╕┼┬╩ - psa╩╘╤Θ.trex
- ╨Φ╥¬╔╧┤1⁄2▒α╝¡▓┐╡─╫╩┴╧/NSCLS - ▒Σ┴┐╔Φ╓├ - ╫¬╥╞╕┼┬╩.trex
- ╨Φ╥¬╔╧┤1⁄2▒α╝¡▓┐╡─╫╩┴╧/╡Ñ╥≥╦╪╖╓╬÷ ╨2╖τ═╝.xls
- ╨Φ╥¬╔╧┤1⁄2▒α╝¡▓┐╡─╫╩┴╧/─ú╨═▓╬╩2 PSA.xlsx
- ╨Φ╥¬╔╧┤1⁄2▒α╝¡▓┐╡─╫╩┴╧/╜ß╣√.xlsx
- ╨Φ╥¬╔╧┤1⁄2▒α╝¡▓┐╡─╫╩┴╧/
