# Supplementary material for: Trial-Based Cost-Utility Analysis of Icotinib versus Gefitinib as Second-Line Therapy for Advanced Non-Small Cell Lung Cancer in China
Source: PLoS One. 2016 Mar 25;11(3):e0151846. doi: 10.1371/journal.pone.0151846 (PMC4807816; doi:10.1371/journal.pone.0151846)
Supplement: S1 File — (ZIP) [file pone.0151846.s001.zip › ╨Φ╥¬╔╧┤1⁄2▒α╝¡▓┐╡─╫╩┴╧/ADR╖ó╔·┬╩╡─a┬╖╓▓╝.xls]

## Sheet: Sheet1
	icotinib	gefitinib
Diarrhoea	无	α=2%，β=98%
Rash	α=0.5%，β=99.5%	α=1%，β=99%
Raised aminotransferase	无	α=0.5%，β=99.5%
Nausea	α=0.5%，β=99.5%	无
