# Supplementary material for: Trial-Based Cost-Utility Analysis of Icotinib versus Gefitinib as Second-Line Therapy for Advanced Non-Small Cell Lung Cancer in China
Source: PLoS One. 2016 Mar 25;11(3):e0151846. doi: 10.1371/journal.pone.0151846 (PMC4807816; doi:10.1371/journal.pone.0151846)
Supplement: S1 File — (ZIP) [file pone.0151846.s001.zip › ╨Φ╥¬╔╧┤1⁄2▒α╝¡▓┐╡─╫╩┴╧/NSCLS - ▒Σ┴┐╔Φ╓├ - ╫¬╥╞╕┼┬╩ - psa╩╘╤Θ.trex]

<?xml version="1.0" encoding="ASCII"?>
<xmi:XMI xmi:version="2.0" xmlns:xmi="http://www.omg.org/XMI" xmlns:xsi="http://www.w3.org/2001/XMLSchema-instance" xmlns:notation="http://www.eclipse.org/gmf/runtime/1.0.2/notation" xmlns:tree="http://www.treeage.com/modeldefs/tree">
  <tree:Tree xmi:id="_bRURcH3ZEeSpdZGRlconag">
    <Node xmi:id="_bRURcX3ZEeSpdZGRlconag" NameID="Node1" Label="Advanced  NSCLC" NodeType="DecisionNode">
      <Definition xmi:id="_jr_TMKFxEeS7EZjccYordA" Variable="Ci" Value="8259"/>
      <Definition xmi:id="_xuwqYKFxEeS7EZjccYordA" Variable="Cg" Value="11130"/>
      <Definition xmi:id="_6jaW4KFxEeS7EZjccYordA" Variable="Er" Value="6.1205"/>
      <Definition xmi:id="_8Ew_cKFyEeS7EZjccYordA" Variable="C1" Value="31.7"/>
      <Definition xmi:id="_-0ackKFyEeS7EZjccYordA" Variable="C2" Value="16"/>
      <Definition xmi:id="_CHJ_sKFzEeS7EZjccYordA" Variable="C3" Value="22.63"/>
      <Definition xmi:id="_EvrhIKFzEeS7EZjccYordA" Variable="C4" Value="1022"/>
      <Definition xmi:id="_6s1twKFzEeS7EZjccYordA" Variable="R1g" Value="R1gdis"/>
      <Definition xmi:id="_QsZVUKF0EeS7EZjccYordA" Variable="R3g" Value="R3gdis"/>
      <Definition xmi:id="_Wb4AoKF0EeS7EZjccYordA" Variable="R4g" Value="R4gdis"/>
      <Definition xmi:id="_bfzNgKF0EeS7EZjccYordA" Variable="R4i" Value="1%"/>
      <Definition xmi:id="_i2UvIKF0EeS7EZjccYordA" Variable="R3i" Value="R3idis"/>
      <Definition xmi:id="_sldt8KF0EeS7EZjccYordA" Variable="R2i" Value="R2idis"/>
      <Definition xmi:id="_AZi8cKF1EeS7EZjccYordA" Variable="Upfs" Value="Upfsdis"/>
      <Definition xmi:id="_HOCvEKF1EeS7EZjccYordA" Variable="Udp" Value="Udpdis"/>
      <Definition xmi:id="_dK8rQKF1EeS7EZjccYordA" Variable="U1" Value="-0.0468"/>
      <Definition xmi:id="_iAXiEKF1EeS7EZjccYordA" Variable="U3" Value="-0.03248"/>
      <Definition xmi:id="_k5wxEKF1EeS7EZjccYordA" Variable="U4" Value="-0.014"/>
      <Definition xmi:id="_oVw94KF1EeS7EZjccYordA" Variable="U2" Value="-0.04802"/>
      <Definition xmi:id="_tGVJ4KF1EeS7EZjccYordA" Variable="Dis" Value="0.001702"/>
      <Definition xmi:id="_LxM_4KIzEeSJIeHn9qKLGw" Variable="Cr" Value="57.96"/>
      <Definition xmi:id="_RZZ-gKIzEeSJIeHn9qKLGw" Variable="Cft" Value="14519"/>
      <Definition xmi:id="_U_SgEKIzEeSJIeHn9qKLGw" Variable="Ctp" Value="3754"/>
      <Definition xmi:id="_1JvbwKObEeS4yapreZE9zQ" Variable="start" Value="1"/>
      <Definition xmi:id="_B0Y64KPHEeS0ZODt641SaQ" Variable="GDP" Value="46531.19563"/>
      <Definition xmi:id="_CoeYUKPJEeS0ZODt641SaQ" Variable="start1" Value="1"/>
      <Definition xmi:id="_G_LS0KPJEeS0ZODt641SaQ" Variable="start2" Value="1"/>
      <Definition xmi:id="_LKqb0KPJEeS0ZODt641SaQ" Variable="start3" Value="1"/>
      <Node xmi:id="_bRURcn3ZEeSpdZGRlconag" NameID="Node4" Label="Icotinib" NodeType="MarkovNode">
        <Node xmi:id="_bRURc33ZEeSpdZGRlconag" NameID="Node6" Label="Progression-free survival" NodeType="ChanceNode">
          <Prob xmi:id="_DMIkAaOSEeSF2_qFfEoxSA" Value="1"/>
          <MarkovData xsi:type="tree:MarkovNonAbsorbingStateData" xmi:id="_bRURdH3ZEeSpdZGRlconag">
            <StateReward xmi:id="_5v9LgKIzEeSJIeHn9qKLGw" Set="1">
              <Init xmi:id="_5v9LgaIzEeSJIeHn9qKLGw" Value="discount(if(_STAGE&lt;9;Ci/Er;0)+Cr+R2i*C2/Er+R3i*C3/Er+R4i*C4/Er;dis;_STAGE)"/>
              <Incr xmi:id="_5v9LgqIzEeSJIeHn9qKLGw" Value="discount(if(_STAGE&lt;9;Ci/Er;0)+Cr+R2i*C2/Er+R3i*C3/Er+R4i*C4/Er;dis;_STAGE)"/>
              <Final xmi:id="_5v9Lg6IzEeSJIeHn9qKLGw" Value="0"/>
            </StateReward>
            <StateReward xmi:id="_HK1_0KOTEeSF2_qFfEoxSA" Set="2">
              <Init xmi:id="_HK1_0aOTEeSF2_qFfEoxSA" Value="discount((Upfs+U2*R2i+U3*R3i+U4*R4i);Dis;_STAGE)"/>
              <Incr xmi:id="_HK1_0qOTEeSF2_qFfEoxSA" Value="discount((Upfs+U2*R2i+U3*R3i+U4*R4i);Dis;_STAGE)"/>
              <Final xmi:id="_HK1_06OTEeSF2_qFfEoxSA" Value="0"/>
            </StateReward>
          </MarkovData>
          <Node xmi:id="_bRURdX3ZEeSpdZGRlconag" NameID="Node8" Label="Progression-free survival" NodeType="TerminalNode">
            <Prob xmi:id="_hunfAKPLEeS0ZODt641SaQ" Value="#"/>
            <MarkovData xsi:type="tree:MarkovJumpTransitionData" xmi:id="_bRURdn3ZEeSpdZGRlconag" MarkovJumpState="Progression-free survival"/>
          </Node>
          <Node xmi:id="_bRURd33ZEeSpdZGRlconag" NameID="Node7" Label="Progression" NodeType="TerminalNode">
            <Prob xmi:id="_Atdr4aPDEeS0ZODt641SaQ" Value="Table1[start+_STAGE]"/>
            <MarkovData xsi:type="tree:MarkovJumpTransitionData" xmi:id="_bRUReH3ZEeSpdZGRlconag" MarkovJumpState="Progressed survival"/>
          </Node>
        </Node>
        <Node xmi:id="_bRUReX3ZEeSpdZGRlconag" NameID="Node3" Label="Progressed survival " NodeType="ChanceNode" Payoff="">
          <Prob xmi:id="_bRURen3ZEeSpdZGRlconag" Value="0"/>
          <MarkovData xsi:type="tree:MarkovNonAbsorbingStateData" xmi:id="_bRURe33ZEeSpdZGRlconag">
            <StateReward xmi:id="_Vw0AIKOSEeSF2_qFfEoxSA" Set="1">
              <Init xmi:id="_Vw0AIaOSEeSF2_qFfEoxSA" Value="discount(if(_STAGE&lt;9;Ci/Er;0)+Cr+R2i*C2/Er+R3i*C3/Er+R4i*C4/Er;dis;_STAGE)"/>
              <Incr xmi:id="_Vw0AIqOSEeSF2_qFfEoxSA" Value="discount(if(_STAGE&lt;9;Ci/Er;0)+Cr+R2i*C2/Er+R3i*C3/Er+R4i*C4/Er;dis;_STAGE)"/>
              <Final xmi:id="_Vw0AI6OSEeSF2_qFfEoxSA" Value="0"/>
            </StateReward>
            <StateReward xmi:id="_TkSBsKOTEeSF2_qFfEoxSA" Set="2">
              <Init xmi:id="_TkSBsaOTEeSF2_qFfEoxSA" Value="discount((Udp+U2*R2i+U3*R3i+U4*R4i);Dis;_STAGE)"/>
              <Incr xmi:id="_TkSBsqOTEeSF2_qFfEoxSA" Value="discount((Udp+U2*R2i+U3*R3i+U4*R4i);Dis;_STAGE)"/>
              <Final xmi:id="_TkSBs6OTEeSF2_qFfEoxSA" Value="0"/>
            </StateReward>
          </MarkovData>
          <Node xmi:id="_bRURfH3ZEeSpdZGRlconag" NameID="Node12" Label="Progressed survival " NodeType="TerminalNode">
            <Prob xmi:id="_QoLmsKPEEeS0ZODt641SaQ" Value="#"/>
            <MarkovData xsi:type="tree:MarkovJumpTransitionData" xmi:id="_bRURfX3ZEeSpdZGRlconag" MarkovJumpState="Progressed survival"/>
          </Node>
          <Node xmi:id="_bRURfn3ZEeSpdZGRlconag" NameID="Node11" Label="Death" NodeType="TerminalNode">
            <Prob xmi:id="_Lkr3oKPEEeS0ZODt641SaQ" Value="Table2[start+_STAGE]"/>
            <MarkovData xsi:type="tree:MarkovJumpTransitionData" xmi:id="_bRURf33ZEeSpdZGRlconag" MarkovJumpState="Death"/>
          </Node>
        </Node>
        <Node xmi:id="_bRURgH3ZEeSpdZGRlconag" NameID="Node2" Label="Death" NodeType="TerminalNode" Payoff="">
          <Prob xmi:id="_bRURgX3ZEeSpdZGRlconag" Value="0"/>
          <MarkovData xsi:type="tree:MarkovStateData" xmi:id="_bRURgn3ZEeSpdZGRlconag"/>
        </Node>
        <Termination xmi:id="_bRURg33ZEeSpdZGRlconag" Set="1" Value="_STAGE = 120" Comment="Default condition must be modified to correct rule for model."/>
        <Termination xmi:id="_bRURhH3ZEeSpdZGRlconag" Value="_STAGE = 175" Comment="Default condition must be modified to correct rule for model."/>
      </Node>
      <Node xmi:id="_bRURhX3ZEeSpdZGRlconag" NameID="Node5" Label="Gefitinib" NodeType="MarkovNode" Payoff="">
        <Node xmi:id="_bRURhn3ZEeSpdZGRlconag" NameID="Node22" Label="Progression-free survival" NodeType="ChanceNode">
          <Prob xmi:id="_E4cU0KOSEeSF2_qFfEoxSA" Value="1"/>
          <MarkovData xsi:type="tree:MarkovNonAbsorbingStateData" xmi:id="_bRURh33ZEeSpdZGRlconag">
            <StateReward xmi:id="_Nsq4oKOUEeSF2_qFfEoxSA" Set="1">
              <Init xmi:id="_Nsq4oaOUEeSF2_qFfEoxSA" Value="discount(if(_STAGE&lt;8;Cg/Er;0)+Cr+R1g*C1/Er+R3g*C3/Er+R4g*C4/Er;dis;_STAGE)"/>
              <Incr xmi:id="_Nsq4oqOUEeSF2_qFfEoxSA" Value="discount(if(_STAGE&lt;8;Cg/Er;0)+Cr+R1g*C1/Er+R3g*C3/Er+R4g*C4/Er;dis;_STAGE)"/>
              <Final xmi:id="_Nsq4o6OUEeSF2_qFfEoxSA" Value="0"/>
            </StateReward>
            <StateReward xmi:id="_qVaasKOUEeSF2_qFfEoxSA" Set="2">
              <Init xmi:id="_qVaasaOUEeSF2_qFfEoxSA" Value="discount((Upfs+U1*R1g+U3*R3g+U4*R4g);Dis;_STAGE)"/>
              <Incr xmi:id="_qVaasqOUEeSF2_qFfEoxSA" Value="discount((Upfs+U1*R1g+U3*R3g+U4*R4g);Dis;_STAGE)"/>
              <Final xmi:id="_qVaas6OUEeSF2_qFfEoxSA" Value="0"/>
            </StateReward>
          </MarkovData>
          <Node xmi:id="_bRURiH3ZEeSpdZGRlconag" NameID="Node23" Label="Progression-free survival" NodeType="TerminalNode">
            <Prob xmi:id="_iH_sgKPEEeS0ZODt641SaQ" Value="#"/>
            <MarkovData xsi:type="tree:MarkovJumpTransitionData" xmi:id="_bRURiX3ZEeSpdZGRlconag" MarkovJumpState="Progression-free survival"/>
          </Node>
          <Node xmi:id="_bRURin3ZEeSpdZGRlconag" NameID="Node24" Label="Progression" NodeType="TerminalNode">
            <Prob xmi:id="_Yi1wIKPEEeS0ZODt641SaQ" Value="Table3[start+_STAGE]"/>
            <MarkovData xsi:type="tree:MarkovJumpTransitionData" xmi:id="_bRURi33ZEeSpdZGRlconag" MarkovJumpState="Progressed survival"/>
          </Node>
        </Node>
        <Node xmi:id="_bRURjH3ZEeSpdZGRlconag" NameID="Node18" Label="Progressed survival " NodeType="ChanceNode">
          <Prob xmi:id="_Fi18sKOSEeSF2_qFfEoxSA" Value="0"/>
          <MarkovData xsi:type="tree:MarkovNonAbsorbingStateData" xmi:id="_bRURjX3ZEeSpdZGRlconag">
            <StateReward xmi:id="_SM_pMKOUEeSF2_qFfEoxSA" Set="1">
              <Init xmi:id="_SM_pMaOUEeSF2_qFfEoxSA" Value="discount(if(_STAGE&lt;8;Cg/Er;0)+Cr+R1g*C1/Er+R3g*C3/Er+R4g*C4/Er;dis;_STAGE)"/>
              <Incr xmi:id="_SM_pMqOUEeSF2_qFfEoxSA" Value="discount(if(_STAGE&lt;8;Cg/Er;0)+Cr+R1g*C1/Er+R3g*C3/Er+R4g*C4/Er;dis;_STAGE)"/>
              <Final xmi:id="_SM_pM6OUEeSF2_qFfEoxSA" Value="0"/>
            </StateReward>
            <StateReward xmi:id="_yWhxcKOUEeSF2_qFfEoxSA" Set="2">
              <Init xmi:id="_yWhxcaOUEeSF2_qFfEoxSA" Value="discount((Udp+U1*R1g+U3*R3g+U4*R4g);Dis;_STAGE)"/>
              <Incr xmi:id="_yWhxcqOUEeSF2_qFfEoxSA" Value="discount((Udp+U1*R1g+U3*R3g+U4*R4g);Dis;_STAGE)"/>
              <Final xmi:id="_yWhxc6OUEeSF2_qFfEoxSA" Value="0"/>
            </StateReward>
          </MarkovData>
          <Node xmi:id="_bRaYEH3ZEeSpdZGRlconag" NameID="Node27" Label="Progressed survival " NodeType="TerminalNode">
            <Prob xmi:id="_skgHoKPEEeS0ZODt641SaQ" Value="#"/>
            <MarkovData xsi:type="tree:MarkovJumpTransitionData" xmi:id="_bRaYEX3ZEeSpdZGRlconag" MarkovJumpState="Progressed survival"/>
          </Node>
          <Node xmi:id="_bRaYEn3ZEeSpdZGRlconag" NameID="Node28" Label="Death" NodeType="TerminalNode">
            <Prob xmi:id="_jMOwsKPEEeS0ZODt641SaQ" Value="Table4[start+_STAGE]"/>
            <MarkovData xsi:type="tree:MarkovJumpTransitionData" xmi:id="_bRaYE33ZEeSpdZGRlconag" MarkovJumpState="Death"/>
          </Node>
        </Node>
        <Node xmi:id="_bRaYFH3ZEeSpdZGRlconag" NameID="Node16" Label="Death" NodeType="TerminalNode">
          <Prob xmi:id="_GRZr0KOSEeSF2_qFfEoxSA" Value="0"/>
          <MarkovData xsi:type="tree:MarkovStateData" xmi:id="_bRaYFX3ZEeSpdZGRlconag"/>
        </Node>
        <Termination xmi:id="_bRaYFn3ZEeSpdZGRlconag" Value="_STAGE = 175" Comment="Default condition must be modified to correct rule for model."/>
      </Node>
    </Node>
    <Distribution xmi:id="_d55y8bQAEeSvSesdZuc7GQ" NameID="R1gdis" Label="" Comment="" Index="1" Type="Beta">
      <Parameter xmi:id="_d6GnQLQAEeSvSesdZuc7GQ" Name="subtype" Value="2"/>
      <Parameter xmi:id="_d6GnQbQAEeSvSesdZuc7GQ" Name="alpha" Value="0.02"/>
      <Parameter xmi:id="_d6GnQrQAEeSvSesdZuc7GQ" Name="beta" Value="0.98"/>
    </Distribution>
    <Distribution xmi:id="_leBrsLQAEeSvSesdZuc7GQ" NameID="R3idis" Label="" Comment="" Index="2" Type="Beta">
      <Parameter xmi:id="_leCSwLQAEeSvSesdZuc7GQ" Name="subtype" Value="2"/>
      <Parameter xmi:id="_leCSwbQAEeSvSesdZuc7GQ" Name="alpha" Value="0.005"/>
      <Parameter xmi:id="_leCSwrQAEeSvSesdZuc7GQ" Name="beta" Value="0.995"/>
    </Distribution>
    <Distribution xmi:id="_qSrGcLQAEeSvSesdZuc7GQ" NameID="R3gdis" Label="" Comment="" Index="3" Type="Beta">
      <Parameter xmi:id="_qSrtgLQAEeSvSesdZuc7GQ" Name="subtype" Value="2"/>
      <Parameter xmi:id="_qSrtgbQAEeSvSesdZuc7GQ" Name="alpha" Value="0.01"/>
      <Parameter xmi:id="_qSrtgrQAEeSvSesdZuc7GQ" Name="beta" Value="0.99"/>
    </Distribution>
    <Distribution xmi:id="_uTXUsLQAEeSvSesdZuc7GQ" NameID="R4gdis" Label="" Comment="" Index="4" Type="Beta">
      <Parameter xmi:id="_uTX7wLQAEeSvSesdZuc7GQ" Name="subtype" Value="2"/>
      <Parameter xmi:id="_uTX7wbQAEeSvSesdZuc7GQ" Name="alpha" Value="0.005"/>
      <Parameter xmi:id="_uTX7wrQAEeSvSesdZuc7GQ" Name="beta" Value="0.995"/>
    </Distribution>
    <Distribution xmi:id="_xzl6MLQAEeSvSesdZuc7GQ" NameID="R2idis" Label="" Comment="" Index="5" Type="Beta">
      <Parameter xmi:id="_xzmhQLQAEeSvSesdZuc7GQ" Name="subtype" Value="2"/>
      <Parameter xmi:id="_xzmhQbQAEeSvSesdZuc7GQ" Name="alpha" Value="0.005"/>
      <Parameter xmi:id="_xzmhQrQAEeSvSesdZuc7GQ" Name="beta" Value="0.995"/>
    </Distribution>
    <Distribution xmi:id="_9LBFcLQAEeSvSesdZuc7GQ" NameID="Upfsdis" Label="" Comment="" Index="6" Type="Beta">
      <Parameter xmi:id="_9LBFcbQAEeSvSesdZuc7GQ" Name="subtype" Value="2"/>
      <Parameter xmi:id="_9LBsgLQAEeSvSesdZuc7GQ" Name="alpha" Value="550.804"/>
      <Parameter xmi:id="_9LBsgbQAEeSvSesdZuc7GQ" Name="beta" Value="268.235"/>
    </Distribution>
    <Distribution xmi:id="_DPqIcLQBEeSvSesdZuc7GQ" NameID="Udpdis" Label="" Comment="" Index="7" Type="Beta">
      <Parameter xmi:id="_DPqIcbQBEeSvSesdZuc7GQ" Name="subtype" Value="2"/>
      <Parameter xmi:id="_DPqvgLQBEeSvSesdZuc7GQ" Name="alpha" Value="244.211"/>
      <Parameter xmi:id="_DPqvgbQBEeSvSesdZuc7GQ" Name="beta" Value="271.656"/>
    </Distribution>
    <Variable xmi:id="_gBQG0KFxEeS7EZjccYordA" NameID="Ci" Label="" Comment="" ShowInTree="false">
      <SensitivityRange xmi:id="_lqF48cxCEeSFvr3tRCqR1A" LowValue="8259.0" HighValue="9240.0" Intervals="1"/>
    </Variable>
    <Variable xmi:id="_ueWpkKFxEeS7EZjccYordA" NameID="Cg" Label="" Comment="" ShowInTree="false">
      <SensitivityRange xmi:id="_lqF48sxCEeSFvr3tRCqR1A" LowValue="9859.5" HighValue="11544.267" Intervals="1"/>
    </Variable>
    <Variable xmi:id="_2xNQkKFxEeS7EZjccYordA" NameID="Er" Label="&#x6c47;&#x7387;" Comment="" ShowInTree="false">
      <SensitivityRange xmi:id="_ETp4sMxCEeSFvr3tRCqR1A" HighValue="6.1205"/>
    </Variable>
    <Variable xmi:id="_7SBT4KFyEeS7EZjccYordA" NameID="C1" Label="" Comment="" ShowInTree="false">
      <SensitivityRange xmi:id="_lqF49MxCEeSFvr3tRCqR1A" LowValue="25.42" HighValue="38.04" Intervals="1"/>
    </Variable>
    <Variable xmi:id="_-TPCIKFyEeS7EZjccYordA" NameID="C2" Label="" Comment="" ShowInTree="false">
      <SensitivityRange xmi:id="_lqF49cxCEeSFvr3tRCqR1A" LowValue="12.8" HighValue="19.2" Intervals="1"/>
    </Variable>
    <Variable xmi:id="_An-r8KFzEeS7EZjccYordA" NameID="C3" Label="" Comment="" ShowInTree="false">
      <SensitivityRange xmi:id="_lqF488xCEeSFvr3tRCqR1A" LowValue="18.1" HighValue="27.16" Intervals="1"/>
    </Variable>
    <Variable xmi:id="_D2lV8KFzEeS7EZjccYordA" NameID="C4" Label="" Comment="" ShowInTree="false">
      <SensitivityRange xmi:id="_lqPp8MxCEeSFvr3tRCqR1A" LowValue="817.6" HighValue="1226.4" Intervals="1"/>
    </Variable>
    <Variable xmi:id="_48-5sKFzEeS7EZjccYordA" NameID="R1g" Label="" Comment="" ShowInTree="false">
      <SensitivityRange xmi:id="_lqPp8cxCEeSFvr3tRCqR1A" LowValue="0.014" HighValue="0.026" Intervals="1"/>
    </Variable>
    <Variable xmi:id="_PVGLMKF0EeS7EZjccYordA" NameID="R3g" Label="" Comment="" ShowInTree="false">
      <SensitivityRange xmi:id="_lqQRAMxCEeSFvr3tRCqR1A" LowValue="0.0070" HighValue="0.013" Intervals="1"/>
    </Variable>
    <Variable xmi:id="_VOBGYKF0EeS7EZjccYordA" NameID="R4g" Label="" Comment="" ShowInTree="false">
      <SensitivityRange xmi:id="_lqQ4EMxCEeSFvr3tRCqR1A" LowValue="0.0035" HighValue="0.0065" Intervals="1"/>
    </Variable>
    <Variable xmi:id="_aRzJUKF0EeS7EZjccYordA" NameID="R4i" Label="" Comment="" ShowInTree="false">
      <SensitivityRange xmi:id="_lqQ4EcxCEeSFvr3tRCqR1A" LowValue="0.0070" HighValue="0.013" Intervals="1"/>
    </Variable>
    <Variable xmi:id="_h_iREKF0EeS7EZjccYordA" NameID="R3i" Label="" Comment="" ShowInTree="false">
      <SensitivityRange xmi:id="_lqQ4EsxCEeSFvr3tRCqR1A" LowValue="0.0035" HighValue="0.0065" Intervals="1"/>
    </Variable>
    <Variable xmi:id="_roiysKF0EeS7EZjccYordA" NameID="R2i" Label="" Comment="" ShowInTree="false">
      <SensitivityRange xmi:id="_lqQ4E8xCEeSFvr3tRCqR1A" LowValue="0.0035" HighValue="0.0065" Intervals="1"/>
    </Variable>
    <Variable xmi:id="_-KvikKF0EeS7EZjccYordA" NameID="Upfs" Label="" Comment="" ShowInTree="false">
      <SensitivityRange xmi:id="_lqQ4FMxCEeSFvr3tRCqR1A" LowValue="0.27" HighValue="0.8"/>
    </Variable>
    <Variable xmi:id="_F_i7oKF1EeS7EZjccYordA" NameID="Udp" Label="" Comment="" ShowInTree="false">
      <SensitivityRange xmi:id="_lqQ4FcxCEeSFvr3tRCqR1A" LowValue="0.19" HighValue="0.56"/>
    </Variable>
    <Variable xmi:id="_ZEyuMKF1EeS7EZjccYordA" NameID="U1" Label="" Comment="" ShowInTree="false"/>
    <Variable xmi:id="_gonE8KF1EeS7EZjccYordA" NameID="U3" Label="" Comment="" ShowInTree="false"/>
    <Variable xmi:id="_j2hLYKF1EeS7EZjccYordA" NameID="U4" Label="" Comment="" ShowInTree="false"/>
    <Variable xmi:id="_m-GnYKF1EeS7EZjccYordA" NameID="U2" Label="" Comment="" ShowInTree="false"/>
    <Variable xmi:id="_ryzFcKF1EeS7EZjccYordA" NameID="Dis" Label="" Comment="" ShowInTree="false"/>
    <Variable xmi:id="_KLWcYaIzEeSJIeHn9qKLGw" NameID="Cr" Label="&#x7f8e;&#x5143;" Comment="" ShowInTree="false"/>
    <Variable xmi:id="_QIqIUKIzEeSJIeHn9qKLGw" NameID="Cft" Label="&#x7f8e;&#x5143;" Comment="" ShowInTree="false"/>
    <Variable xmi:id="_T3fxkKIzEeSJIeHn9qKLGw" NameID="Ctp" Label="&#x7f8e;&#x5143;" Comment="" ShowInTree="false"/>
    <Variable xmi:id="_0tngcaObEeS4yapreZE9zQ" NameID="start" Label="" Comment="" ShowInTree="false"/>
    <Variable xmi:id="_9Vqs0KPGEeS0ZODt641SaQ" NameID="GDP" Label="" Comment="" ShowInTree="false"/>
    <Variable xmi:id="_CO9sIKPJEeS0ZODt641SaQ" NameID="start1" Label="" Comment="" ShowInTree="false"/>
    <Variable xmi:id="_Gk4jgKPJEeS0ZODt641SaQ" NameID="start2" Label="" Comment="" ShowInTree="false"/>
    <Variable xmi:id="_K1FNYKPJEeS0ZODt641SaQ" NameID="start3" Label="" Comment="" ShowInTree="false"/>
    <Table xmi:id="_6bKSEKObEeS4yapreZE9zQ" NameID="Table1" Label="" Comment="" LookupMethod="RowColInterpolate" DataProvider="com.treeage.treeagepro.tables.sql.TableProvider">
      <DataProviderOptions xmi:id="_6bKSEaObEeS4yapreZE9zQ" key="null_values" value="error"/>
      <DataProviderOptions xmi:id="_6bKSEqObEeS4yapreZE9zQ" key="update" value="manually"/>
      <DataProviderOptions xmi:id="_6bKSE6ObEeS4yapreZE9zQ" key="idx" value="1.0"/>
      <DataProviderOptions xmi:id="_6bKSFKObEeS4yapreZE9zQ" key="inc" value="1.0"/>
      <DataProviderOptions xmi:id="_6bKSFaObEeS4yapreZE9zQ" key="gen_idx" value="false"/>
      <DataProviderOptions xmi:id="_6bKSFqObEeS4yapreZE9zQ" key="query" value="select * from my_table_name"/>
      <DataProviderOptions xmi:id="_6bKSF6ObEeS4yapreZE9zQ" key="substitute_expression" value=""/>
      <DataProviderOptions xmi:id="_6bKSGKObEeS4yapreZE9zQ" key="save_passsword" value="false"/>
      <DataProviderOptions xmi:id="_6bKSGaObEeS4yapreZE9zQ" key="warn_to_substituting" value="false"/>
      <DataProviderOptions xmi:id="_6bKSGqObEeS4yapreZE9zQ" key="user" value=""/>
      <DataProviderOptions xmi:id="_6bKSG6ObEeS4yapreZE9zQ" key="database" value=""/>
      <DataProviderOptions xmi:id="_6bKSHKObEeS4yapreZE9zQ" key="datasource" value="sun.jdbc.odbc.JdbcOdbcDriver"/>
      <Row xmi:id="_ML_6oKh3EeSrQ5lYaVrmZQ" Index="1.0" Values="0.101917437"/>
      <Row xmi:id="_ML_6oah3EeSrQ5lYaVrmZQ" Index="2.0" Values="0.185888453"/>
      <Row xmi:id="_ML_6oqh3EeSrQ5lYaVrmZQ" Index="3.0" Values="0.259614766"/>
      <Row xmi:id="_ML_6o6h3EeSrQ5lYaVrmZQ" Index="4.0" Values="0.325287108"/>
      <Row xmi:id="_ML_6pKh3EeSrQ5lYaVrmZQ" Index="5.0" Values="0.38421719"/>
      <Row xmi:id="_ML_6pah3EeSrQ5lYaVrmZQ" Index="6.0" Values="0.437342082"/>
      <Row xmi:id="_ML_6pqh3EeSrQ5lYaVrmZQ" Index="7.0" Values="0.48538903"/>
      <Row xmi:id="_ML_6p6h3EeSrQ5lYaVrmZQ" Index="8.0" Values="0.528949251"/>
      <Row xmi:id="_ML_6qKh3EeSrQ5lYaVrmZQ" Index="9.0" Values="0.568517439"/>
      <Row xmi:id="_ML_6qah3EeSrQ5lYaVrmZQ" Index="10.0" Values="0.604515585"/>
      <Row xmi:id="_ML_6qqh3EeSrQ5lYaVrmZQ" Index="11.0" Values="0.637308582"/>
      <Row xmi:id="_ML_6q6h3EeSrQ5lYaVrmZQ" Index="12.0" Values="0.667215126"/>
      <Row xmi:id="_ML_6rKh3EeSrQ5lYaVrmZQ" Index="13.0" Values="0.694515689"/>
      <Row xmi:id="_ML_6rah3EeSrQ5lYaVrmZQ" Index="14.0" Values="0.719458579"/>
      <Row xmi:id="_ML_6rqh3EeSrQ5lYaVrmZQ" Index="15.0" Values="0.742264678"/>
      <Row xmi:id="_ML_6r6h3EeSrQ5lYaVrmZQ" Index="16.0" Values="0.763131239"/>
      <Row xmi:id="_ML_6sKh3EeSrQ5lYaVrmZQ" Index="17.0" Values="0.782234988"/>
      <Row xmi:id="_ML_6sah3EeSrQ5lYaVrmZQ" Index="18.0" Values="0.799734689"/>
      <Row xmi:id="_ML_6sqh3EeSrQ5lYaVrmZQ" Index="19.0" Values="0.815773308"/>
      <Row xmi:id="_ML_6s6h3EeSrQ5lYaVrmZQ" Index="20.0" Values="0.830479843"/>
      <Row xmi:id="_ML_6tKh3EeSrQ5lYaVrmZQ" Index="21.0" Values="0.843970893"/>
      <Row xmi:id="_ML_6tah3EeSrQ5lYaVrmZQ" Index="22.0" Values="0.856352015"/>
      <Row xmi:id="_ML_6tqh3EeSrQ5lYaVrmZQ" Index="23.0" Values="0.867718902"/>
      <Row xmi:id="_ML_6t6h3EeSrQ5lYaVrmZQ" Index="24.0" Values="0.878158409"/>
      <Row xmi:id="_ML_6uKh3EeSrQ5lYaVrmZQ" Index="25.0" Values="0.88774946"/>
      <Row xmi:id="_ML_6uah3EeSrQ5lYaVrmZQ" Index="26.0" Values="0.896563842"/>
      <Row xmi:id="_ML_6uqh3EeSrQ5lYaVrmZQ" Index="27.0" Values="0.904666912"/>
      <Row xmi:id="_ML_6u6h3EeSrQ5lYaVrmZQ" Index="28.0" Values="0.912118221"/>
      <Row xmi:id="_ML_6vKh3EeSrQ5lYaVrmZQ" Index="29.0" Values="0.918972073"/>
      <Row xmi:id="_ML_6vah3EeSrQ5lYaVrmZQ" Index="30.0" Values="0.925278019"/>
      <Row xmi:id="_ML_6vqh3EeSrQ5lYaVrmZQ" Index="31.0" Values="0.931081309"/>
      <Row xmi:id="_ML_6v6h3EeSrQ5lYaVrmZQ" Index="32.0" Values="0.936423284"/>
      <Row xmi:id="_ML_6wKh3EeSrQ5lYaVrmZQ" Index="33.0" Values="0.941341739"/>
      <Row xmi:id="_ML_6wah3EeSrQ5lYaVrmZQ" Index="34.0" Values="0.945871245"/>
      <Row xmi:id="_ML_6wqh3EeSrQ5lYaVrmZQ" Index="35.0" Values="0.950043439"/>
      <Row xmi:id="_ML_6w6h3EeSrQ5lYaVrmZQ" Index="36.0" Values="0.953887286"/>
      <Row xmi:id="_ML_6xKh3EeSrQ5lYaVrmZQ" Index="37.0" Values="0.957429318"/>
      <Row xmi:id="_ML_6xah3EeSrQ5lYaVrmZQ" Index="38.0" Values="0.960693849"/>
      <Row xmi:id="_ML_6xqh3EeSrQ5lYaVrmZQ" Index="39.0" Values="0.963703166"/>
      <Row xmi:id="_ML_6x6h3EeSrQ5lYaVrmZQ" Index="40.0" Values="0.966477708"/>
      <Row xmi:id="_ML_6yKh3EeSrQ5lYaVrmZQ" Index="41.0" Values="0.969036227"/>
      <Row xmi:id="_ML_6yah3EeSrQ5lYaVrmZQ" Index="42.0" Values="0.97139593"/>
      <Row xmi:id="_ML_6yqh3EeSrQ5lYaVrmZQ" Index="43.0" Values="0.973572614"/>
      <Row xmi:id="_ML_6y6h3EeSrQ5lYaVrmZQ" Index="44.0" Values="0.975580784"/>
      <Row xmi:id="_ML_6zKh3EeSrQ5lYaVrmZQ" Index="45.0" Values="0.977433764"/>
      <Row xmi:id="_ML_6zah3EeSrQ5lYaVrmZQ" Index="46.0" Values="0.979143797"/>
      <Row xmi:id="_ML_6zqh3EeSrQ5lYaVrmZQ" Index="47.0" Values="0.980722135"/>
      <Row xmi:id="_ML_6z6h3EeSrQ5lYaVrmZQ" Index="48.0" Values="0.98217912"/>
      <Row xmi:id="_ML_60Kh3EeSrQ5lYaVrmZQ" Index="49.0" Values="0.983524263"/>
      <Row xmi:id="_ML_60ah3EeSrQ5lYaVrmZQ" Index="50.0" Values="0.984766313"/>
      <Row xmi:id="_ML_60qh3EeSrQ5lYaVrmZQ" Index="51.0" Values="0.985913317"/>
      <Row xmi:id="_ML_606h3EeSrQ5lYaVrmZQ" Index="52.0" Values="0.986972679"/>
      <Row xmi:id="_ML_61Kh3EeSrQ5lYaVrmZQ" Index="53.0" Values="0.987951215"/>
      <Row xmi:id="_ML_61ah3EeSrQ5lYaVrmZQ" Index="54.0" Values="0.988855199"/>
      <Row xmi:id="_ML_61qh3EeSrQ5lYaVrmZQ" Index="55.0" Values="0.989690408"/>
      <Row xmi:id="_ML_616h3EeSrQ5lYaVrmZQ" Index="56.0" Values="0.99046216"/>
      <Row xmi:id="_ML_62Kh3EeSrQ5lYaVrmZQ" Index="57.0" Values="0.991175357"/>
      <Row xmi:id="_ML_62ah3EeSrQ5lYaVrmZQ" Index="58.0" Values="0.991834512"/>
      <Row xmi:id="_ML_62qh3EeSrQ5lYaVrmZQ" Index="59.0" Values="0.992443784"/>
      <Row xmi:id="_ML_626h3EeSrQ5lYaVrmZQ" Index="60.0" Values="0.993007008"/>
      <Row xmi:id="_ML_63Kh3EeSrQ5lYaVrmZQ" Index="61.0" Values="0.993527715"/>
      <Row xmi:id="_ML_63ah3EeSrQ5lYaVrmZQ" Index="62.0" Values="0.994009164"/>
      <Row xmi:id="_ML_63qh3EeSrQ5lYaVrmZQ" Index="63.0" Values="0.994454357"/>
      <Row xmi:id="_ML_636h3EeSrQ5lYaVrmZQ" Index="64.0" Values="0.994866065"/>
      <Row xmi:id="_ML_64Kh3EeSrQ5lYaVrmZQ" Index="65.0" Values="0.995246841"/>
      <Row xmi:id="_ML_64ah3EeSrQ5lYaVrmZQ" Index="66.0" Values="0.995599041"/>
      <Row xmi:id="_ML_64qh3EeSrQ5lYaVrmZQ" Index="67.0" Values="0.99592484"/>
      <Row xmi:id="_ML_646h3EeSrQ5lYaVrmZQ" Index="68.0" Values="0.996226244"/>
      <Row xmi:id="_ML_65Kh3EeSrQ5lYaVrmZQ" Index="69.0" Values="0.996505102"/>
      <Row xmi:id="_ML_65ah3EeSrQ5lYaVrmZQ" Index="70.0" Values="0.996763124"/>
      <Row xmi:id="_ML_65qh3EeSrQ5lYaVrmZQ" Index="71.0" Values="0.997001887"/>
      <Row xmi:id="_ML_656h3EeSrQ5lYaVrmZQ" Index="72.0" Values="0.997222846"/>
      <Row xmi:id="_ML_66Kh3EeSrQ5lYaVrmZQ" Index="73.0" Values="0.997427346"/>
      <Row xmi:id="_ML_66ah3EeSrQ5lYaVrmZQ" Index="74.0" Values="0.997616627"/>
      <Row xmi:id="_ML_66qh3EeSrQ5lYaVrmZQ" Index="75.0" Values="0.997791836"/>
      <Row xmi:id="_ML_666h3EeSrQ5lYaVrmZQ" Index="76.0" Values="0.997954032"/>
      <Row xmi:id="_ML_67Kh3EeSrQ5lYaVrmZQ" Index="77.0" Values="0.998104192"/>
      <Row xmi:id="_ML_67ah3EeSrQ5lYaVrmZQ" Index="78.0" Values="0.99824322"/>
      <Row xmi:id="_ML_67qh3EeSrQ5lYaVrmZQ" Index="79.0" Values="0.998371951"/>
      <Row xmi:id="_ML_676h3EeSrQ5lYaVrmZQ" Index="80.0" Values="0.998491156"/>
      <Row xmi:id="_ML_68Kh3EeSrQ5lYaVrmZQ" Index="81.0" Values="0.998601548"/>
      <Row xmi:id="_ML_68ah3EeSrQ5lYaVrmZQ" Index="82.0" Values="0.998703785"/>
      <Row xmi:id="_ML_68qh3EeSrQ5lYaVrmZQ" Index="83.0" Values="0.998798477"/>
      <Row xmi:id="_ML_686h3EeSrQ5lYaVrmZQ" Index="84.0" Values="0.998886186"/>
      <Row xmi:id="_ML_69Kh3EeSrQ5lYaVrmZQ" Index="85.0" Values="0.998967433"/>
      <Row xmi:id="_ML_69ah3EeSrQ5lYaVrmZQ" Index="86.0" Values="0.999042699"/>
      <Row xmi:id="_ML_69qh3EeSrQ5lYaVrmZQ" Index="87.0" Values="0.999112429"/>
      <Row xmi:id="_ML_696h3EeSrQ5lYaVrmZQ" Index="88.0" Values="0.999177034"/>
      <Row xmi:id="_ML_6-Kh3EeSrQ5lYaVrmZQ" Index="89.0" Values="0.999236894"/>
      <Row xmi:id="_ML_6-ah3EeSrQ5lYaVrmZQ" Index="90.0" Values="0.999292362"/>
      <Row xmi:id="_ML_6-qh3EeSrQ5lYaVrmZQ" Index="91.0" Values="0.999343763"/>
      <Row xmi:id="_ML_6-6h3EeSrQ5lYaVrmZQ" Index="92.0" Values="0.999391398"/>
      <Row xmi:id="_ML_6_Kh3EeSrQ5lYaVrmZQ" Index="93.0" Values="0.999435546"/>
      <Row xmi:id="_ML_6_ah3EeSrQ5lYaVrmZQ" Index="94.0" Values="0.999476464"/>
      <Row xmi:id="_ML_6_qh3EeSrQ5lYaVrmZQ" Index="95.0" Values="0.999514391"/>
      <Row xmi:id="_ML_6_6h3EeSrQ5lYaVrmZQ" Index="96.0" Values="0.999549547"/>
      <Row xmi:id="_ML_7AKh3EeSrQ5lYaVrmZQ" Index="97.0" Values="0.999582138"/>
      <Row xmi:id="_ML_7Aah3EeSrQ5lYaVrmZQ" Index="98.0" Values="0.999612351"/>
      <Row xmi:id="_ML_7Aqh3EeSrQ5lYaVrmZQ" Index="99.0" Values="0.999640362"/>
      <Row xmi:id="_ML_7A6h3EeSrQ5lYaVrmZQ" Index="100.0" Values="0.999666333"/>
      <Row xmi:id="_ML_7BKh3EeSrQ5lYaVrmZQ" Index="101.0" Values="0.999690414"/>
      <Row xmi:id="_ML_7Bah3EeSrQ5lYaVrmZQ" Index="102.0" Values="0.999712743"/>
      <Row xmi:id="_ML_7Bqh3EeSrQ5lYaVrmZQ" Index="103.0" Values="0.999733449"/>
      <Row xmi:id="_ML_7B6h3EeSrQ5lYaVrmZQ" Index="104.0" Values="0.999752651"/>
      <Row xmi:id="_ML_7CKh3EeSrQ5lYaVrmZQ" Index="105.0" Values="0.999770459"/>
      <Row xmi:id="_ML_7Cah3EeSrQ5lYaVrmZQ" Index="106.0" Values="0.999786976"/>
      <Row xmi:id="_ML_7Cqh3EeSrQ5lYaVrmZQ" Index="107.0" Values="0.999802295"/>
      <Row xmi:id="_ML_7C6h3EeSrQ5lYaVrmZQ" Index="108.0" Values="0.999816504"/>
      <Row xmi:id="_ML_7DKh3EeSrQ5lYaVrmZQ" Index="109.0" Values="0.999829684"/>
      <Row xmi:id="_ML_7Dah3EeSrQ5lYaVrmZQ" Index="110.0" Values="0.999841911"/>
      <Row xmi:id="_ML_7Dqh3EeSrQ5lYaVrmZQ" Index="111.0" Values="0.999853254"/>
      <Row xmi:id="_ML_7D6h3EeSrQ5lYaVrmZQ" Index="112.0" Values="0.999863777"/>
      <Row xmi:id="_ML_7EKh3EeSrQ5lYaVrmZQ" Index="113.0" Values="0.99987354"/>
      <Row xmi:id="_ML_7Eah3EeSrQ5lYaVrmZQ" Index="114.0" Values="0.999882598"/>
      <Row xmi:id="_ML_7Eqh3EeSrQ5lYaVrmZQ" Index="115.0" Values="0.999891003"/>
      <Row xmi:id="_ML_7E6h3EeSrQ5lYaVrmZQ" Index="116.0" Values="0.999898802"/>
      <Row xmi:id="_ML_7FKh3EeSrQ5lYaVrmZQ" Index="117.0" Values="0.99990604"/>
      <Row xmi:id="_ML_7Fah3EeSrQ5lYaVrmZQ" Index="118.0" Values="0.999912756"/>
      <Row xmi:id="_ML_7Fqh3EeSrQ5lYaVrmZQ" Index="119.0" Values="0.999918988"/>
      <Row xmi:id="_ML_7F6h3EeSrQ5lYaVrmZQ" Index="120.0" Values="0.999924773"/>
      <Row xmi:id="_ML_7GKh3EeSrQ5lYaVrmZQ" Index="121.0" Values="0.999930142"/>
      <Row xmi:id="_ML_7Gah3EeSrQ5lYaVrmZQ" Index="122.0" Values="0.999935125"/>
      <Row xmi:id="_ML_7Gqh3EeSrQ5lYaVrmZQ" Index="123.0" Values="0.99993975"/>
      <Row xmi:id="_ML_7G6h3EeSrQ5lYaVrmZQ" Index="124.0" Values="0.999944043"/>
      <Row xmi:id="_ML_7HKh3EeSrQ5lYaVrmZQ" Index="125.0" Values="0.999948029"/>
      <Row xmi:id="_ML_7Hah3EeSrQ5lYaVrmZQ" Index="126.0" Values="0.999951728"/>
      <Row xmi:id="_ML_7Hqh3EeSrQ5lYaVrmZQ" Index="127.0" Values="0.999955163"/>
      <Row xmi:id="_ML_7H6h3EeSrQ5lYaVrmZQ" Index="128.0" Values="0.999958352"/>
      <Row xmi:id="_ML_7IKh3EeSrQ5lYaVrmZQ" Index="129.0" Values="0.999961312"/>
      <Row xmi:id="_ML_7Iah3EeSrQ5lYaVrmZQ" Index="130.0" Values="0.999964061"/>
      <Row xmi:id="_ML_7Iqh3EeSrQ5lYaVrmZQ" Index="131.0" Values="0.999966613"/>
      <Row xmi:id="_ML_7I6h3EeSrQ5lYaVrmZQ" Index="132.0" Values="0.999968983"/>
      <Row xmi:id="_ML_7JKh3EeSrQ5lYaVrmZQ" Index="133.0" Values="0.999971184"/>
      <Row xmi:id="_ML_7Jah3EeSrQ5lYaVrmZQ" Index="134.0" Values="0.999973227"/>
      <Row xmi:id="_ML_7Jqh3EeSrQ5lYaVrmZQ" Index="135.0" Values="0.999975125"/>
      <Row xmi:id="_ML_7J6h3EeSrQ5lYaVrmZQ" Index="136.0" Values="0.999976888"/>
      <Row xmi:id="_ML_7KKh3EeSrQ5lYaVrmZQ" Index="137.0" Values="0.999978524"/>
      <Row xmi:id="_ML_7Kah3EeSrQ5lYaVrmZQ" Index="138.0" Values="0.999980045"/>
      <Row xmi:id="_ML_7Kqh3EeSrQ5lYaVrmZQ" Index="139.0" Values="0.999981457"/>
      <Row xmi:id="_ML_7K6h3EeSrQ5lYaVrmZQ" Index="140.0" Values="0.999982768"/>
      <Row xmi:id="_ML_7LKh3EeSrQ5lYaVrmZQ" Index="141.0" Values="0.999983986"/>
      <Row xmi:id="_ML_7Lah3EeSrQ5lYaVrmZQ" Index="142.0" Values="0.999985118"/>
      <Row xmi:id="_ML_7Lqh3EeSrQ5lYaVrmZQ" Index="143.0" Values="0.999986169"/>
      <Row xmi:id="_ML_7L6h3EeSrQ5lYaVrmZQ" Index="144.0" Values="0.999987146"/>
      <Row xmi:id="_ML_7MKh3EeSrQ5lYaVrmZQ" Index="145.0" Values="0.999988053"/>
      <Row xmi:id="_ML_7Mah3EeSrQ5lYaVrmZQ" Index="146.0" Values="0.999988895"/>
      <Row xmi:id="_ML_7Mqh3EeSrQ5lYaVrmZQ" Index="147.0" Values="0.999989678"/>
      <Row xmi:id="_ML_7M6h3EeSrQ5lYaVrmZQ" Index="148.0" Values="0.999990406"/>
      <Row xmi:id="_ML_7NKh3EeSrQ5lYaVrmZQ" Index="149.0" Values="0.999991082"/>
      <Row xmi:id="_ML_7Nah3EeSrQ5lYaVrmZQ" Index="150.0" Values="0.99999171"/>
      <Row xmi:id="_ML_7Nqh3EeSrQ5lYaVrmZQ" Index="151.0" Values="0.999992294"/>
      <Row xmi:id="_ML_7N6h3EeSrQ5lYaVrmZQ" Index="152.0" Values="0.999992836"/>
      <Row xmi:id="_ML_7OKh3EeSrQ5lYaVrmZQ" Index="153.0" Values="0.99999334"/>
      <Row xmi:id="_ML_7Oah3EeSrQ5lYaVrmZQ" Index="154.0" Values="0.999993808"/>
      <Row xmi:id="_ML_7Oqh3EeSrQ5lYaVrmZQ" Index="155.0" Values="0.999994243"/>
      <Row xmi:id="_ML_7O6h3EeSrQ5lYaVrmZQ" Index="156.0" Values="0.999994648"/>
      <Row xmi:id="_ML_7PKh3EeSrQ5lYaVrmZQ" Index="157.0" Values="0.999995023"/>
      <Row xmi:id="_ML_7Pah3EeSrQ5lYaVrmZQ" Index="158.0" Values="0.999995373"/>
      <Row xmi:id="_ML_7Pqh3EeSrQ5lYaVrmZQ" Index="159.0" Values="0.999995698"/>
      <Row xmi:id="_ML_7P6h3EeSrQ5lYaVrmZQ" Index="160.0" Values="0.999995999"/>
      <Row xmi:id="_ML_7QKh3EeSrQ5lYaVrmZQ" Index="161.0" Values="0.99999628"/>
      <Row xmi:id="_ML_7Qah3EeSrQ5lYaVrmZQ" Index="162.0" Values="0.999996541"/>
      <Row xmi:id="_ML_7Qqh3EeSrQ5lYaVrmZQ" Index="163.0" Values="0.999996783"/>
      <Row xmi:id="_ML_7Q6h3EeSrQ5lYaVrmZQ" Index="164.0" Values="0.999997008"/>
      <Row xmi:id="_ML_7RKh3EeSrQ5lYaVrmZQ" Index="165.0" Values="0.999997218"/>
      <Row xmi:id="_ML_7Rah3EeSrQ5lYaVrmZQ" Index="166.0" Values="0.999997412"/>
      <Row xmi:id="_ML_7Rqh3EeSrQ5lYaVrmZQ" Index="167.0" Values="0.999997593"/>
      <Row xmi:id="_ML_7R6h3EeSrQ5lYaVrmZQ" Index="168.0" Values="0.999997762"/>
      <Row xmi:id="_ML_7SKh3EeSrQ5lYaVrmZQ" Index="169.0" Values="0.999997918"/>
      <Row xmi:id="_ML_7Sah3EeSrQ5lYaVrmZQ" Index="170.0" Values="0.999998064"/>
      <Row xmi:id="_ML_7Sqh3EeSrQ5lYaVrmZQ" Index="171.0" Values="0.999998199"/>
      <Row xmi:id="_ML_7S6h3EeSrQ5lYaVrmZQ" Index="172.0" Values="0.999998325"/>
      <Row xmi:id="_ML_7TKh3EeSrQ5lYaVrmZQ" Index="173.0" Values="0.999998442"/>
      <Row xmi:id="_ML_7Tah3EeSrQ5lYaVrmZQ" Index="174.0" Values="0.99999855"/>
      <Row xmi:id="_ML_7Tqh3EeSrQ5lYaVrmZQ" Index="175.0" Values="0.999998652"/>
      <ColumnLabel>Value 1</ColumnLabel>
      <ColumnLabel>Value 2</ColumnLabel>
    </Table>
    <Table xmi:id="_IkYvYKPEEeS0ZODt641SaQ" NameID="Table2" Label="" Comment="" LookupMethod="RowColInterpolate" DataProvider="com.treeage.treeagepro.tables.sql.TableProvider">
      <DataProviderOptions xmi:id="_IkYvYaPEEeS0ZODt641SaQ" key="null_values" value="error"/>
      <DataProviderOptions xmi:id="_IkYvYqPEEeS0ZODt641SaQ" key="update" value="manually"/>
      <DataProviderOptions xmi:id="_IkYvY6PEEeS0ZODt641SaQ" key="idx" value="1.0"/>
      <DataProviderOptions xmi:id="_IkYvZKPEEeS0ZODt641SaQ" key="inc" value="1.0"/>
      <DataProviderOptions xmi:id="_IkYvZaPEEeS0ZODt641SaQ" key="gen_idx" value="false"/>
      <DataProviderOptions xmi:id="_IkYvZqPEEeS0ZODt641SaQ" key="query" value="select * from my_table_name"/>
      <DataProviderOptions xmi:id="_IkYvZ6PEEeS0ZODt641SaQ" key="substitute_expression" value=""/>
      <DataProviderOptions xmi:id="_IkYvaKPEEeS0ZODt641SaQ" key="save_passsword" value="false"/>
      <DataProviderOptions xmi:id="_IkYvaaPEEeS0ZODt641SaQ" key="warn_to_substituting" value="false"/>
      <DataProviderOptions xmi:id="_IkYvaqPEEeS0ZODt641SaQ" key="user" value=""/>
      <DataProviderOptions xmi:id="_IkYva6PEEeS0ZODt641SaQ" key="database" value=""/>
      <DataProviderOptions xmi:id="_IkYvbKPEEeS0ZODt641SaQ" key="datasource" value="sun.jdbc.odbc.JdbcOdbcDriver"/>
      <Row xmi:id="_X8EPYKh3EeSrQ5lYaVrmZQ" Index="1.0" Values="0.023291446"/>
      <Row xmi:id="_X8EPYah3EeSrQ5lYaVrmZQ" Index="2.0" Values="0.051646977"/>
      <Row xmi:id="_X8EPYqh3EeSrQ5lYaVrmZQ" Index="3.0" Values="0.08168873"/>
      <Row xmi:id="_X8EPY6h3EeSrQ5lYaVrmZQ" Index="4.0" Values="0.112476461"/>
      <Row xmi:id="_X8EPZKh3EeSrQ5lYaVrmZQ" Index="5.0" Values="0.143513657"/>
      <Row xmi:id="_X8EPZah3EeSrQ5lYaVrmZQ" Index="6.0" Values="0.174488785"/>
      <Row xmi:id="_X8EPZqh3EeSrQ5lYaVrmZQ" Index="7.0" Values="0.205189174"/>
      <Row xmi:id="_X8EPZ6h3EeSrQ5lYaVrmZQ" Index="8.0" Values="0.235462717"/>
      <Row xmi:id="_X8EPaKh3EeSrQ5lYaVrmZQ" Index="9.0" Values="0.265197766"/>
      <Row xmi:id="_X8EPaah3EeSrQ5lYaVrmZQ" Index="10.0" Values="0.294311362"/>
      <Row xmi:id="_X8EPaqh3EeSrQ5lYaVrmZQ" Index="11.0" Values="0.32274177"/>
      <Row xmi:id="_X8EPa6h3EeSrQ5lYaVrmZQ" Index="12.0" Values="0.35044346"/>
      <Row xmi:id="_X8EPbKh3EeSrQ5lYaVrmZQ" Index="13.0" Values="0.37738357"/>
      <Row xmi:id="_X8EPbah3EeSrQ5lYaVrmZQ" Index="14.0" Values="0.403539311"/>
      <Row xmi:id="_X8EPbqh3EeSrQ5lYaVrmZQ" Index="15.0" Values="0.428896018"/>
      <Row xmi:id="_X8EPb6h3EeSrQ5lYaVrmZQ" Index="16.0" Values="0.453445636"/>
      <Row xmi:id="_X8EPcKh3EeSrQ5lYaVrmZQ" Index="17.0" Values="0.477185533"/>
      <Row xmi:id="_X8EPcah3EeSrQ5lYaVrmZQ" Index="18.0" Values="0.500117539"/>
      <Row xmi:id="_X8EPcqh3EeSrQ5lYaVrmZQ" Index="19.0" Values="0.522247171"/>
      <Row xmi:id="_X8EPc6h3EeSrQ5lYaVrmZQ" Index="20.0" Values="0.543582987"/>
      <Row xmi:id="_X8EPdKh3EeSrQ5lYaVrmZQ" Index="21.0" Values="0.564136055"/>
      <Row xmi:id="_X8EPdah3EeSrQ5lYaVrmZQ" Index="22.0" Values="0.583919503"/>
      <Row xmi:id="_X8EPdqh3EeSrQ5lYaVrmZQ" Index="23.0" Values="0.602948141"/>
      <Row xmi:id="_X8EPd6h3EeSrQ5lYaVrmZQ" Index="24.0" Values="0.62123814"/>
      <Row xmi:id="_X8EPeKh3EeSrQ5lYaVrmZQ" Index="25.0" Values="0.638806754"/>
      <Row xmi:id="_X8EPeah3EeSrQ5lYaVrmZQ" Index="26.0" Values="0.655672089"/>
      <Row xmi:id="_X8EPeqh3EeSrQ5lYaVrmZQ" Index="27.0" Values="0.671852899"/>
      <Row xmi:id="_X8EPe6h3EeSrQ5lYaVrmZQ" Index="28.0" Values="0.687368411"/>
      <Row xmi:id="_X8EPfKh3EeSrQ5lYaVrmZQ" Index="29.0" Values="0.702238178"/>
      <Row xmi:id="_X8EPfah3EeSrQ5lYaVrmZQ" Index="30.0" Values="0.716481947"/>
      <Row xmi:id="_X8EPfqh3EeSrQ5lYaVrmZQ" Index="31.0" Values="0.730119551"/>
      <Row xmi:id="_X8EPf6h3EeSrQ5lYaVrmZQ" Index="32.0" Values="0.743170808"/>
      <Row xmi:id="_X8EPgKh3EeSrQ5lYaVrmZQ" Index="33.0" Values="0.755655447"/>
      <Row xmi:id="_X8EPgah3EeSrQ5lYaVrmZQ" Index="34.0" Values="0.76759303"/>
      <Row xmi:id="_X8EPgqh3EeSrQ5lYaVrmZQ" Index="35.0" Values="0.779002898"/>
      <Row xmi:id="_X8EPg6h3EeSrQ5lYaVrmZQ" Index="36.0" Values="0.789904114"/>
      <Row xmi:id="_X8EPhKh3EeSrQ5lYaVrmZQ" Index="37.0" Values="0.800315425"/>
      <Row xmi:id="_X8EPhah3EeSrQ5lYaVrmZQ" Index="38.0" Values="0.810255224"/>
      <Row xmi:id="_X8EPhqh3EeSrQ5lYaVrmZQ" Index="39.0" Values="0.819741522"/>
      <Row xmi:id="_X8EPh6h3EeSrQ5lYaVrmZQ" Index="40.0" Values="0.828791919"/>
      <Row xmi:id="_X8EPiKh3EeSrQ5lYaVrmZQ" Index="41.0" Values="0.83742359"/>
      <Row xmi:id="_X8EPiah3EeSrQ5lYaVrmZQ" Index="42.0" Values="0.845653267"/>
      <Row xmi:id="_X8EPiqh3EeSrQ5lYaVrmZQ" Index="43.0" Values="0.853497226"/>
      <Row xmi:id="_X8EPi6h3EeSrQ5lYaVrmZQ" Index="44.0" Values="0.860971283"/>
      <Row xmi:id="_X8EPjKh3EeSrQ5lYaVrmZQ" Index="45.0" Values="0.868090784"/>
      <Row xmi:id="_X8EPjah3EeSrQ5lYaVrmZQ" Index="46.0" Values="0.874870603"/>
      <Row xmi:id="_X8EPjqh3EeSrQ5lYaVrmZQ" Index="47.0" Values="0.881325144"/>
      <Row xmi:id="_X8EPj6h3EeSrQ5lYaVrmZQ" Index="48.0" Values="0.88746834"/>
      <Row xmi:id="_X8EPkKh3EeSrQ5lYaVrmZQ" Index="49.0" Values="0.893313657"/>
      <Row xmi:id="_X8EPkah3EeSrQ5lYaVrmZQ" Index="50.0" Values="0.898874096"/>
      <Row xmi:id="_X8EPkqh3EeSrQ5lYaVrmZQ" Index="51.0" Values="0.904162202"/>
      <Row xmi:id="_X8EPk6h3EeSrQ5lYaVrmZQ" Index="52.0" Values="0.909190068"/>
      <Row xmi:id="_X8EPlKh3EeSrQ5lYaVrmZQ" Index="53.0" Values="0.913969344"/>
      <Row xmi:id="_X8EPlah3EeSrQ5lYaVrmZQ" Index="54.0" Values="0.918511245"/>
      <Row xmi:id="_X8EPlqh3EeSrQ5lYaVrmZQ" Index="55.0" Values="0.922826562"/>
      <Row xmi:id="_X8EPl6h3EeSrQ5lYaVrmZQ" Index="56.0" Values="0.926925666"/>
      <Row xmi:id="_X8EPmKh3EeSrQ5lYaVrmZQ" Index="57.0" Values="0.930818526"/>
      <Row xmi:id="_X8EPmah3EeSrQ5lYaVrmZQ" Index="58.0" Values="0.934514713"/>
      <Row xmi:id="_X8EPmqh3EeSrQ5lYaVrmZQ" Index="59.0" Values="0.938023412"/>
      <Row xmi:id="_X8EPm6h3EeSrQ5lYaVrmZQ" Index="60.0" Values="0.941353435"/>
      <Row xmi:id="_X8EPnKh3EeSrQ5lYaVrmZQ" Index="61.0" Values="0.94451323"/>
      <Row xmi:id="_X8EPnah3EeSrQ5lYaVrmZQ" Index="62.0" Values="0.947510895"/>
      <Row xmi:id="_X8EPnqh3EeSrQ5lYaVrmZQ" Index="63.0" Values="0.950354182"/>
      <Row xmi:id="_X8EPn6h3EeSrQ5lYaVrmZQ" Index="64.0" Values="0.953050517"/>
      <Row xmi:id="_X8EPoKh3EeSrQ5lYaVrmZQ" Index="65.0" Values="0.955607005"/>
      <Row xmi:id="_X8EPoah3EeSrQ5lYaVrmZQ" Index="66.0" Values="0.958030441"/>
      <Row xmi:id="_X8EPoqh3EeSrQ5lYaVrmZQ" Index="67.0" Values="0.960327326"/>
      <Row xmi:id="_X8EPo6h3EeSrQ5lYaVrmZQ" Index="68.0" Values="0.962503869"/>
      <Row xmi:id="_X8EPpKh3EeSrQ5lYaVrmZQ" Index="69.0" Values="0.964566008"/>
      <Row xmi:id="_X8EPpah3EeSrQ5lYaVrmZQ" Index="70.0" Values="0.966519409"/>
      <Row xmi:id="_X8EPpqh3EeSrQ5lYaVrmZQ" Index="71.0" Values="0.968369485"/>
      <Row xmi:id="_X8EPp6h3EeSrQ5lYaVrmZQ" Index="72.0" Values="0.970121401"/>
      <Row xmi:id="_X8EPqKh3EeSrQ5lYaVrmZQ" Index="73.0" Values="0.971780085"/>
      <Row xmi:id="_X8EPqah3EeSrQ5lYaVrmZQ" Index="74.0" Values="0.973350238"/>
      <Row xmi:id="_X8EPqqh3EeSrQ5lYaVrmZQ" Index="75.0" Values="0.974836342"/>
      <Row xmi:id="_X8EPq6h3EeSrQ5lYaVrmZQ" Index="76.0" Values="0.976242667"/>
      <Row xmi:id="_X8EPrKh3EeSrQ5lYaVrmZQ" Index="77.0" Values="0.977573286"/>
      <Row xmi:id="_X8EPrah3EeSrQ5lYaVrmZQ" Index="78.0" Values="0.978832075"/>
      <Row xmi:id="_X8EPrqh3EeSrQ5lYaVrmZQ" Index="79.0" Values="0.980022728"/>
      <Row xmi:id="_X8EPr6h3EeSrQ5lYaVrmZQ" Index="80.0" Values="0.98114876"/>
      <Row xmi:id="_X8EPsKh3EeSrQ5lYaVrmZQ" Index="81.0" Values="0.982213517"/>
      <Row xmi:id="_X8EPsah3EeSrQ5lYaVrmZQ" Index="82.0" Values="0.983220185"/>
      <Row xmi:id="_X8EPsqh3EeSrQ5lYaVrmZQ" Index="83.0" Values="0.984171793"/>
      <Row xmi:id="_X8EPs6h3EeSrQ5lYaVrmZQ" Index="84.0" Values="0.98507122"/>
      <Row xmi:id="_X8EPtKh3EeSrQ5lYaVrmZQ" Index="85.0" Values="0.985921207"/>
      <Row xmi:id="_X8EPtah3EeSrQ5lYaVrmZQ" Index="86.0" Values="0.986724356"/>
      <Row xmi:id="_X8EPtqh3EeSrQ5lYaVrmZQ" Index="87.0" Values="0.987483144"/>
      <Row xmi:id="_X8EPt6h3EeSrQ5lYaVrmZQ" Index="88.0" Values="0.988199921"/>
      <Row xmi:id="_X8EPuKh3EeSrQ5lYaVrmZQ" Index="89.0" Values="0.98887692"/>
      <Row xmi:id="_X8EPuah3EeSrQ5lYaVrmZQ" Index="90.0" Values="0.989516262"/>
      <Row xmi:id="_X8EPuqh3EeSrQ5lYaVrmZQ" Index="91.0" Values="0.990119961"/>
      <Row xmi:id="_X8EPu6h3EeSrQ5lYaVrmZQ" Index="92.0" Values="0.99068993"/>
      <Row xmi:id="_X8EPvKh3EeSrQ5lYaVrmZQ" Index="93.0" Values="0.991227981"/>
      <Row xmi:id="_X8EPvah3EeSrQ5lYaVrmZQ" Index="94.0" Values="0.991735838"/>
      <Row xmi:id="_X8EPvqh3EeSrQ5lYaVrmZQ" Index="95.0" Values="0.992215132"/>
      <Row xmi:id="_X8EPv6h3EeSrQ5lYaVrmZQ" Index="96.0" Values="0.992667414"/>
      <Row xmi:id="_X8EPwKh3EeSrQ5lYaVrmZQ" Index="97.0" Values="0.993094152"/>
      <Row xmi:id="_X8EPwah3EeSrQ5lYaVrmZQ" Index="98.0" Values="0.993496739"/>
      <Row xmi:id="_X8EPwqh3EeSrQ5lYaVrmZQ" Index="99.0" Values="0.993876495"/>
      <Row xmi:id="_X8EPw6h3EeSrQ5lYaVrmZQ" Index="100.0" Values="0.994234672"/>
      <Row xmi:id="_X8EPxKh3EeSrQ5lYaVrmZQ" Index="101.0" Values="0.994572455"/>
      <Row xmi:id="_X8EPxah3EeSrQ5lYaVrmZQ" Index="102.0" Values="0.994890967"/>
      <Row xmi:id="_X8EPxqh3EeSrQ5lYaVrmZQ" Index="103.0" Values="0.995191272"/>
      <Row xmi:id="_X8EPx6h3EeSrQ5lYaVrmZQ" Index="104.0" Values="0.995474379"/>
      <Row xmi:id="_X8EPyKh3EeSrQ5lYaVrmZQ" Index="105.0" Values="0.995741241"/>
      <Row xmi:id="_X8EPyah3EeSrQ5lYaVrmZQ" Index="106.0" Values="0.995992762"/>
      <Row xmi:id="_X8EPyqh3EeSrQ5lYaVrmZQ" Index="107.0" Values="0.996229796"/>
      <Row xmi:id="_X8EPy6h3EeSrQ5lYaVrmZQ" Index="108.0" Values="0.996453153"/>
      <Row xmi:id="_X8EPzKh3EeSrQ5lYaVrmZQ" Index="109.0" Values="0.996663599"/>
      <Row xmi:id="_X8EPzah3EeSrQ5lYaVrmZQ" Index="110.0" Values="0.996861858"/>
      <Row xmi:id="_X8EPzqh3EeSrQ5lYaVrmZQ" Index="111.0" Values="0.997048616"/>
      <Row xmi:id="_X8EPz6h3EeSrQ5lYaVrmZQ" Index="112.0" Values="0.99722452"/>
      <Row xmi:id="_X8EP0Kh3EeSrQ5lYaVrmZQ" Index="113.0" Values="0.997390184"/>
      <Row xmi:id="_X8EP0ah3EeSrQ5lYaVrmZQ" Index="114.0" Values="0.997546187"/>
      <Row xmi:id="_X8EP0qh3EeSrQ5lYaVrmZQ" Index="115.0" Values="0.997693078"/>
      <Row xmi:id="_X8EP06h3EeSrQ5lYaVrmZQ" Index="116.0" Values="0.997831373"/>
      <Row xmi:id="_X8EP1Kh3EeSrQ5lYaVrmZQ" Index="117.0" Values="0.997961562"/>
      <Row xmi:id="_X8EP1ah3EeSrQ5lYaVrmZQ" Index="118.0" Values="0.998084108"/>
      <Row xmi:id="_X8EP1qh3EeSrQ5lYaVrmZQ" Index="119.0" Values="0.998199448"/>
      <Row xmi:id="_X8EP16h3EeSrQ5lYaVrmZQ" Index="120.0" Values="0.998307995"/>
      <Row xmi:id="_X8EP2Kh3EeSrQ5lYaVrmZQ" Index="121.0" Values="0.998410138"/>
      <Row xmi:id="_X8EP2ah3EeSrQ5lYaVrmZQ" Index="122.0" Values="0.998506245"/>
      <Row xmi:id="_X8EP2qh3EeSrQ5lYaVrmZQ" Index="123.0" Values="0.998596665"/>
      <Row xmi:id="_X8EP26h3EeSrQ5lYaVrmZQ" Index="124.0" Values="0.998681725"/>
      <Row xmi:id="_X8EP3Kh3EeSrQ5lYaVrmZQ" Index="125.0" Values="0.998761736"/>
      <Row xmi:id="_X8EP3ah3EeSrQ5lYaVrmZQ" Index="126.0" Values="0.99883699"/>
      <Row xmi:id="_X8EP3qh3EeSrQ5lYaVrmZQ" Index="127.0" Values="0.998907763"/>
      <Row xmi:id="_X8EP36h3EeSrQ5lYaVrmZQ" Index="128.0" Values="0.998974315"/>
      <Row xmi:id="_X8EP4Kh3EeSrQ5lYaVrmZQ" Index="129.0" Values="0.999036893"/>
      <Row xmi:id="_X8EP4ah3EeSrQ5lYaVrmZQ" Index="130.0" Values="0.999095728"/>
      <Row xmi:id="_X8EP4qh3EeSrQ5lYaVrmZQ" Index="131.0" Values="0.999151038"/>
      <Row xmi:id="_X8EP46h3EeSrQ5lYaVrmZQ" Index="132.0" Values="0.999203031"/>
      <Row xmi:id="_X8EP5Kh3EeSrQ5lYaVrmZQ" Index="133.0" Values="0.999251901"/>
      <Row xmi:id="_X8EP5ah3EeSrQ5lYaVrmZQ" Index="134.0" Values="0.999297831"/>
      <Row xmi:id="_X8EP5qh3EeSrQ5lYaVrmZQ" Index="135.0" Values="0.999340994"/>
      <Row xmi:id="_X8EP56h3EeSrQ5lYaVrmZQ" Index="136.0" Values="0.999381553"/>
      <Row xmi:id="_X8EP6Kh3EeSrQ5lYaVrmZQ" Index="137.0" Values="0.999419662"/>
      <Row xmi:id="_X8EP6ah3EeSrQ5lYaVrmZQ" Index="138.0" Values="0.999455465"/>
      <Row xmi:id="_X8EP6qh3EeSrQ5lYaVrmZQ" Index="139.0" Values="0.9994891"/>
      <Row xmi:id="_X8EP66h3EeSrQ5lYaVrmZQ" Index="140.0" Values="0.999520695"/>
      <Row xmi:id="_X8EP7Kh3EeSrQ5lYaVrmZQ" Index="141.0" Values="0.999550371"/>
      <Row xmi:id="_X8EP7ah3EeSrQ5lYaVrmZQ" Index="142.0" Values="0.999578242"/>
      <Row xmi:id="_X8EP7qh3EeSrQ5lYaVrmZQ" Index="143.0" Values="0.999604415"/>
      <Row xmi:id="_X8EP76h3EeSrQ5lYaVrmZQ" Index="144.0" Values="0.999628993"/>
      <Row xmi:id="_X8EP8Kh3EeSrQ5lYaVrmZQ" Index="145.0" Values="0.99965207"/>
      <Row xmi:id="_X8EP8ah3EeSrQ5lYaVrmZQ" Index="146.0" Values="0.999673736"/>
      <Row xmi:id="_X8EP8qh3EeSrQ5lYaVrmZQ" Index="147.0" Values="0.999694076"/>
      <Row xmi:id="_X8EP86h3EeSrQ5lYaVrmZQ" Index="148.0" Values="0.999713169"/>
      <Row xmi:id="_X8EP9Kh3EeSrQ5lYaVrmZQ" Index="149.0" Values="0.999731091"/>
      <Row xmi:id="_X8EP9ah3EeSrQ5lYaVrmZQ" Index="150.0" Values="0.999747911"/>
      <Row xmi:id="_X8EP9qh3EeSrQ5lYaVrmZQ" Index="151.0" Values="0.999763696"/>
      <Row xmi:id="_X8EP96h3EeSrQ5lYaVrmZQ" Index="152.0" Values="0.99977851"/>
      <Row xmi:id="_X8EP-Kh3EeSrQ5lYaVrmZQ" Index="153.0" Values="0.999792409"/>
      <Row xmi:id="_X8EP-ah3EeSrQ5lYaVrmZQ" Index="154.0" Values="0.999805451"/>
      <Row xmi:id="_X8EP-qh3EeSrQ5lYaVrmZQ" Index="155.0" Values="0.999817686"/>
      <Row xmi:id="_X8EP-6h3EeSrQ5lYaVrmZQ" Index="156.0" Values="0.999829164"/>
      <Row xmi:id="_X8EP_Kh3EeSrQ5lYaVrmZQ" Index="157.0" Values="0.99983993"/>
      <Row xmi:id="_X8EP_ah3EeSrQ5lYaVrmZQ" Index="158.0" Values="0.999850029"/>
      <Row xmi:id="_X8EP_qh3EeSrQ5lYaVrmZQ" Index="159.0" Values="0.9998595"/>
      <Row xmi:id="_X8EP_6h3EeSrQ5lYaVrmZQ" Index="160.0" Values="0.999868383"/>
      <Row xmi:id="_X8EQAKh3EeSrQ5lYaVrmZQ" Index="161.0" Values="0.999876712"/>
      <Row xmi:id="_X8EQAah3EeSrQ5lYaVrmZQ" Index="162.0" Values="0.999884522"/>
      <Row xmi:id="_X8EQAqh3EeSrQ5lYaVrmZQ" Index="163.0" Values="0.999891845"/>
      <Row xmi:id="_X8EQA6h3EeSrQ5lYaVrmZQ" Index="164.0" Values="0.999898711"/>
      <Row xmi:id="_X8EQBKh3EeSrQ5lYaVrmZQ" Index="165.0" Values="0.999905147"/>
      <Row xmi:id="_X8EQBah3EeSrQ5lYaVrmZQ" Index="166.0" Values="0.99991118"/>
      <Row xmi:id="_X8EQBqh3EeSrQ5lYaVrmZQ" Index="167.0" Values="0.999916835"/>
      <Row xmi:id="_X8EQB6h3EeSrQ5lYaVrmZQ" Index="168.0" Values="0.999922135"/>
      <Row xmi:id="_X8EQCKh3EeSrQ5lYaVrmZQ" Index="169.0" Values="0.999927102"/>
      <Row xmi:id="_X8EQCah3EeSrQ5lYaVrmZQ" Index="170.0" Values="0.999931757"/>
      <Row xmi:id="_X8EQCqh3EeSrQ5lYaVrmZQ" Index="171.0" Values="0.999936119"/>
      <Row xmi:id="_X8EQC6h3EeSrQ5lYaVrmZQ" Index="172.0" Values="0.999940206"/>
      <Row xmi:id="_X8EQDKh3EeSrQ5lYaVrmZQ" Index="173.0" Values="0.999944035"/>
      <Row xmi:id="_X8EQDah3EeSrQ5lYaVrmZQ" Index="174.0" Values="0.999947623"/>
      <Row xmi:id="_X8EQDqh3EeSrQ5lYaVrmZQ" Index="175.0" Values="0.999950983"/>
      <ColumnLabel>Value 1</ColumnLabel>
      <ColumnLabel>Value 2</ColumnLabel>
    </Table>
    <Table xmi:id="_VtghwKPEEeS0ZODt641SaQ" NameID="Table3" Label="" Comment="" LookupMethod="RowColInterpolate" DataProvider="com.treeage.treeagepro.tables.sql.TableProvider">
      <DataProviderOptions xmi:id="_VtghwaPEEeS0ZODt641SaQ" key="null_values" value="error"/>
      <DataProviderOptions xmi:id="_VtghwqPEEeS0ZODt641SaQ" key="update" value="manually"/>
      <DataProviderOptions xmi:id="_Vtghw6PEEeS0ZODt641SaQ" key="idx" value="1.0"/>
      <DataProviderOptions xmi:id="_VtghxKPEEeS0ZODt641SaQ" key="inc" value="1.0"/>
      <DataProviderOptions xmi:id="_VtghxaPEEeS0ZODt641SaQ" key="gen_idx" value="false"/>
      <DataProviderOptions xmi:id="_VtghxqPEEeS0ZODt641SaQ" key="query" value="select * from my_table_name"/>
      <DataProviderOptions xmi:id="_Vtghx6PEEeS0ZODt641SaQ" key="substitute_expression" value=""/>
      <DataProviderOptions xmi:id="_VtghyKPEEeS0ZODt641SaQ" key="save_passsword" value="false"/>
      <DataProviderOptions xmi:id="_VtghyaPEEeS0ZODt641SaQ" key="warn_to_substituting" value="false"/>
      <DataProviderOptions xmi:id="_VtghyqPEEeS0ZODt641SaQ" key="user" value=""/>
      <DataProviderOptions xmi:id="_Vtghy6PEEeS0ZODt641SaQ" key="database" value=""/>
      <DataProviderOptions xmi:id="_VtghzKPEEeS0ZODt641SaQ" key="datasource" value="sun.jdbc.odbc.JdbcOdbcDriver"/>
      <Row xmi:id="_gXx3cKh3EeSrQ5lYaVrmZQ" Index="1.0" Values="0.122489925"/>
      <Row xmi:id="_gXx3cah3EeSrQ5lYaVrmZQ" Index="2.0" Values="0.221870137"/>
      <Row xmi:id="_gXx3cqh3EeSrQ5lYaVrmZQ" Index="3.0" Values="0.307465867"/>
      <Row xmi:id="_gXx3c6h3EeSrQ5lYaVrmZQ" Index="4.0" Values="0.382217769"/>
      <Row xmi:id="_gXx3dKh3EeSrQ5lYaVrmZQ" Index="5.0" Values="0.447968458"/>
      <Row xmi:id="_gXx3dah3EeSrQ5lYaVrmZQ" Index="6.0" Values="0.506065177"/>
      <Row xmi:id="_gXx3dqh3EeSrQ5lYaVrmZQ" Index="7.0" Values="0.55756423"/>
      <Row xmi:id="_gXx3d6h3EeSrQ5lYaVrmZQ" Index="8.0" Values="0.603326138"/>
      <Row xmi:id="_gXx3eKh3EeSrQ5lYaVrmZQ" Index="9.0" Values="0.644068614"/>
      <Row xmi:id="_gXx3eah3EeSrQ5lYaVrmZQ" Index="10.0" Values="0.680399697"/>
      <Row xmi:id="_gXx3eqh3EeSrQ5lYaVrmZQ" Index="11.0" Values="0.712840216"/>
      <Row xmi:id="_gXx3e6h3EeSrQ5lYaVrmZQ" Index="12.0" Values="0.741839937"/>
      <Row xmi:id="_gXx3fKh3EeSrQ5lYaVrmZQ" Index="13.0" Values="0.767789671"/>
      <Row xmi:id="_gXx3fah3EeSrQ5lYaVrmZQ" Index="14.0" Values="0.79103067"/>
      <Row xmi:id="_gXx3fqh3EeSrQ5lYaVrmZQ" Index="15.0" Values="0.81186208"/>
      <Row xmi:id="_gXx3f6h3EeSrQ5lYaVrmZQ" Index="16.0" Values="0.830546987"/>
      <Row xmi:id="_gXx3gKh3EeSrQ5lYaVrmZQ" Index="17.0" Values="0.847317393"/>
      <Row xmi:id="_gXx3gah3EeSrQ5lYaVrmZQ" Index="18.0" Values="0.862378357"/>
      <Row xmi:id="_gXx3gqh3EeSrQ5lYaVrmZQ" Index="19.0" Values="0.875911486"/>
      <Row xmi:id="_gXx3g6h3EeSrQ5lYaVrmZQ" Index="20.0" Values="0.888077893"/>
      <Row xmi:id="_gXx3hKh3EeSrQ5lYaVrmZQ" Index="21.0" Values="0.899020728"/>
      <Row xmi:id="_gXx3hah3EeSrQ5lYaVrmZQ" Index="22.0" Values="0.908867348"/>
      <Row xmi:id="_gXx3hqh3EeSrQ5lYaVrmZQ" Index="23.0" Values="0.9177312"/>
      <Row xmi:id="_gXx3h6h3EeSrQ5lYaVrmZQ" Index="24.0" Values="0.925713448"/>
      <Row xmi:id="_gXx3iKh3EeSrQ5lYaVrmZQ" Index="25.0" Values="0.932904391"/>
      <Row xmi:id="_gXx3iah3EeSrQ5lYaVrmZQ" Index="26.0" Values="0.9393847"/>
      <Row xmi:id="_gXx3iqh3EeSrQ5lYaVrmZQ" Index="27.0" Values="0.945226508"/>
      <Row xmi:id="_gXx3i6h3EeSrQ5lYaVrmZQ" Index="28.0" Values="0.950494359"/>
      <Row xmi:id="_gXx3jKh3EeSrQ5lYaVrmZQ" Index="29.0" Values="0.955246046"/>
      <Row xmi:id="_gXx3jah3EeSrQ5lYaVrmZQ" Index="30.0" Values="0.959533354"/>
      <Row xmi:id="_gXx3jqh3EeSrQ5lYaVrmZQ" Index="31.0" Values="0.963402707"/>
      <Row xmi:id="_gXx3j6h3EeSrQ5lYaVrmZQ" Index="32.0" Values="0.966895753"/>
      <Row xmi:id="_gXx3kKh3EeSrQ5lYaVrmZQ" Index="33.0" Values="0.970049868"/>
      <Row xmi:id="_gXx3kah3EeSrQ5lYaVrmZQ" Index="34.0" Values="0.972898617"/>
      <Row xmi:id="_gXx3kqh3EeSrQ5lYaVrmZQ" Index="35.0" Values="0.975472153"/>
      <Row xmi:id="_gXx3k6h3EeSrQ5lYaVrmZQ" Index="36.0" Values="0.977797576"/>
      <Row xmi:id="_gXx3lKh3EeSrQ5lYaVrmZQ" Index="37.0" Values="0.979899252"/>
      <Row xmi:id="_gXx3lah3EeSrQ5lYaVrmZQ" Index="38.0" Values="0.9817991"/>
      <Row xmi:id="_gXx3lqh3EeSrQ5lYaVrmZQ" Index="39.0" Values="0.983516843"/>
      <Row xmi:id="_gXx3l6h3EeSrQ5lYaVrmZQ" Index="40.0" Values="0.985070233"/>
      <Row xmi:id="_gXx3mKh3EeSrQ5lYaVrmZQ" Index="41.0" Values="0.986475256"/>
      <Row xmi:id="_gXx3mah3EeSrQ5lYaVrmZQ" Index="42.0" Values="0.987746313"/>
      <Row xmi:id="_gXx3mqh3EeSrQ5lYaVrmZQ" Index="43.0" Values="0.988896378"/>
      <Row xmi:id="_gXx3m6h3EeSrQ5lYaVrmZQ" Index="44.0" Values="0.989937143"/>
      <Row xmi:id="_gXx3nKh3EeSrQ5lYaVrmZQ" Index="45.0" Values="0.990879153"/>
      <Row xmi:id="_gXx3nah3EeSrQ5lYaVrmZQ" Index="46.0" Values="0.991731914"/>
      <Row xmi:id="_gXx3nqh3EeSrQ5lYaVrmZQ" Index="47.0" Values="0.992504002"/>
      <Row xmi:id="_gXx3n6h3EeSrQ5lYaVrmZQ" Index="48.0" Values="0.993203156"/>
      <Row xmi:id="_gXx3oKh3EeSrQ5lYaVrmZQ" Index="49.0" Values="0.993836358"/>
      <Row xmi:id="_gXx3oah3EeSrQ5lYaVrmZQ" Index="50.0" Values="0.994409912"/>
      <Row xmi:id="_gXx3oqh3EeSrQ5lYaVrmZQ" Index="51.0" Values="0.99492951"/>
      <Row xmi:id="_gXx3o6h3EeSrQ5lYaVrmZQ" Index="52.0" Values="0.995400293"/>
      <Row xmi:id="_gXx3pKh3EeSrQ5lYaVrmZQ" Index="53.0" Values="0.995826904"/>
      <Row xmi:id="_gXx3pah3EeSrQ5lYaVrmZQ" Index="54.0" Values="0.996213537"/>
      <Row xmi:id="_gXx3pqh3EeSrQ5lYaVrmZQ" Index="55.0" Values="0.996563985"/>
      <Row xmi:id="_gXx3p6h3EeSrQ5lYaVrmZQ" Index="56.0" Values="0.996881673"/>
      <Row xmi:id="_gXx3qKh3EeSrQ5lYaVrmZQ" Index="57.0" Values="0.997169699"/>
      <Row xmi:id="_gXx3qah3EeSrQ5lYaVrmZQ" Index="58.0" Values="0.997430863"/>
      <Row xmi:id="_gXx3qqh3EeSrQ5lYaVrmZQ" Index="59.0" Values="0.9976677"/>
      <Row xmi:id="_gXx3q6h3EeSrQ5lYaVrmZQ" Index="60.0" Values="0.997882499"/>
      <Row xmi:id="_gXx3rKh3EeSrQ5lYaVrmZQ" Index="61.0" Values="0.998077332"/>
      <Row xmi:id="_gXx3rah3EeSrQ5lYaVrmZQ" Index="62.0" Values="0.998254076"/>
      <Row xmi:id="_gXx3rqh3EeSrQ5lYaVrmZQ" Index="63.0" Values="0.998414427"/>
      <Row xmi:id="_gXx3r6h3EeSrQ5lYaVrmZQ" Index="64.0" Values="0.998559922"/>
      <Row xmi:id="_gXx3sKh3EeSrQ5lYaVrmZQ" Index="65.0" Values="0.998691949"/>
      <Row xmi:id="_gXx3sah3EeSrQ5lYaVrmZQ" Index="66.0" Values="0.998811768"/>
      <Row xmi:id="_gXx3sqh3EeSrQ5lYaVrmZQ" Index="67.0" Values="0.998920519"/>
      <Row xmi:id="_gXx3s6h3EeSrQ5lYaVrmZQ" Index="68.0" Values="0.999019234"/>
      <Row xmi:id="_gXx3tKh3EeSrQ5lYaVrmZQ" Index="69.0" Values="0.999108848"/>
      <Row xmi:id="_gXx3tah3EeSrQ5lYaVrmZQ" Index="70.0" Values="0.999190207"/>
      <Row xmi:id="_gXx3tqh3EeSrQ5lYaVrmZQ" Index="71.0" Values="0.999264079"/>
      <Row xmi:id="_gXx3t6h3EeSrQ5lYaVrmZQ" Index="72.0" Values="0.999331159"/>
      <Row xmi:id="_gXx3uKh3EeSrQ5lYaVrmZQ" Index="73.0" Values="0.999392077"/>
      <Row xmi:id="_gXx3uah3EeSrQ5lYaVrmZQ" Index="74.0" Values="0.999447404"/>
      <Row xmi:id="_gXx3uqh3EeSrQ5lYaVrmZQ" Index="75.0" Values="0.999497658"/>
      <Row xmi:id="_gXx3u6h3EeSrQ5lYaVrmZQ" Index="76.0" Values="0.999543307"/>
      <Row xmi:id="_gXx3vKh3EeSrQ5lYaVrmZQ" Index="77.0" Values="0.999584777"/>
      <Row xmi:id="_gXx3vah3EeSrQ5lYaVrmZQ" Index="78.0" Values="0.999622454"/>
      <Row xmi:id="_gXx3vqh3EeSrQ5lYaVrmZQ" Index="79.0" Values="0.999656688"/>
      <Row xmi:id="_gXx3v6h3EeSrQ5lYaVrmZQ" Index="80.0" Values="0.999687795"/>
      <Row xmi:id="_gXx3wKh3EeSrQ5lYaVrmZQ" Index="81.0" Values="0.999716064"/>
      <Row xmi:id="_gXx3wah3EeSrQ5lYaVrmZQ" Index="82.0" Values="0.999741755"/>
      <Row xmi:id="_gXx3wqh3EeSrQ5lYaVrmZQ" Index="83.0" Values="0.999765106"/>
      <Row xmi:id="_gXx3w6h3EeSrQ5lYaVrmZQ" Index="84.0" Values="0.99978633"/>
      <Row xmi:id="_gXx3xKh3EeSrQ5lYaVrmZQ" Index="85.0" Values="0.999805625"/>
      <Row xmi:id="_gXx3xah3EeSrQ5lYaVrmZQ" Index="86.0" Values="0.999823165"/>
      <Row xmi:id="_gXx3xqh3EeSrQ5lYaVrmZQ" Index="87.0" Values="0.999839112"/>
      <Row xmi:id="_gXx3x6h3EeSrQ5lYaVrmZQ" Index="88.0" Values="0.999853611"/>
      <Row xmi:id="_gXx3yKh3EeSrQ5lYaVrmZQ" Index="89.0" Values="0.999866796"/>
      <Row xmi:id="_gXx3yah3EeSrQ5lYaVrmZQ" Index="90.0" Values="0.999878785"/>
      <Row xmi:id="_gXx3yqh3EeSrQ5lYaVrmZQ" Index="91.0" Values="0.999889688"/>
      <Row xmi:id="_gXx3y6h3EeSrQ5lYaVrmZQ" Index="92.0" Values="0.999899605"/>
      <Row xmi:id="_gXx3zKh3EeSrQ5lYaVrmZQ" Index="93.0" Values="0.999908625"/>
      <Row xmi:id="_gXx3zah3EeSrQ5lYaVrmZQ" Index="94.0" Values="0.999916829"/>
      <Row xmi:id="_gXx3zqh3EeSrQ5lYaVrmZQ" Index="95.0" Values="0.999924292"/>
      <Row xmi:id="_gXx3z6h3EeSrQ5lYaVrmZQ" Index="96.0" Values="0.999931081"/>
      <Row xmi:id="_gXx30Kh3EeSrQ5lYaVrmZQ" Index="97.0" Values="0.999937258"/>
      <Row xmi:id="_gXx30ah3EeSrQ5lYaVrmZQ" Index="98.0" Values="0.999942878"/>
      <Row xmi:id="_gXx30qh3EeSrQ5lYaVrmZQ" Index="99.0" Values="0.999947992"/>
      <Row xmi:id="_gXx306h3EeSrQ5lYaVrmZQ" Index="100.0" Values="0.999952645"/>
      <Row xmi:id="_gXx31Kh3EeSrQ5lYaVrmZQ" Index="101.0" Values="0.99995688"/>
      <Row xmi:id="_gXx31ah3EeSrQ5lYaVrmZQ" Index="102.0" Values="0.999960734"/>
      <Row xmi:id="_gXx31qh3EeSrQ5lYaVrmZQ" Index="103.0" Values="0.999964241"/>
      <Row xmi:id="_gXx316h3EeSrQ5lYaVrmZQ" Index="104.0" Values="0.999967433"/>
      <Row xmi:id="_gXx32Kh3EeSrQ5lYaVrmZQ" Index="105.0" Values="0.999970339"/>
      <Row xmi:id="_gXx32ah3EeSrQ5lYaVrmZQ" Index="106.0" Values="0.999972984"/>
      <Row xmi:id="_gXx32qh3EeSrQ5lYaVrmZQ" Index="107.0" Values="0.999975392"/>
      <Row xmi:id="_gXx326h3EeSrQ5lYaVrmZQ" Index="108.0" Values="0.999977584"/>
      <Row xmi:id="_gXx33Kh3EeSrQ5lYaVrmZQ" Index="109.0" Values="0.99997958"/>
      <Row xmi:id="_gXx33ah3EeSrQ5lYaVrmZQ" Index="110.0" Values="0.999981397"/>
      <Row xmi:id="_gXx33qh3EeSrQ5lYaVrmZQ" Index="111.0" Values="0.999983052"/>
      <Row xmi:id="_gXx336h3EeSrQ5lYaVrmZQ" Index="112.0" Values="0.999984559"/>
      <Row xmi:id="_gXx34Kh3EeSrQ5lYaVrmZQ" Index="113.0" Values="0.999985931"/>
      <Row xmi:id="_gX7ocKh3EeSrQ5lYaVrmZQ" Index="114.0" Values="0.99998718"/>
      <Row xmi:id="_gX7ocah3EeSrQ5lYaVrmZQ" Index="115.0" Values="0.999988318"/>
      <Row xmi:id="_gX7ocqh3EeSrQ5lYaVrmZQ" Index="116.0" Values="0.999989355"/>
      <Row xmi:id="_gX7oc6h3EeSrQ5lYaVrmZQ" Index="117.0" Values="0.999990299"/>
      <Row xmi:id="_gX7odKh3EeSrQ5lYaVrmZQ" Index="118.0" Values="0.999991159"/>
      <Row xmi:id="_gX7odah3EeSrQ5lYaVrmZQ" Index="119.0" Values="0.999991942"/>
      <Row xmi:id="_gX7odqh3EeSrQ5lYaVrmZQ" Index="120.0" Values="0.999992656"/>
      <Row xmi:id="_gX7od6h3EeSrQ5lYaVrmZQ" Index="121.0" Values="0.999993306"/>
      <Row xmi:id="_gX7oeKh3EeSrQ5lYaVrmZQ" Index="122.0" Values="0.999993898"/>
      <Row xmi:id="_gX7oeah3EeSrQ5lYaVrmZQ" Index="123.0" Values="0.999994438"/>
      <Row xmi:id="_gX7oeqh3EeSrQ5lYaVrmZQ" Index="124.0" Values="0.999994929"/>
      <Row xmi:id="_gX7oe6h3EeSrQ5lYaVrmZQ" Index="125.0" Values="0.999995377"/>
      <Row xmi:id="_gX7ofKh3EeSrQ5lYaVrmZQ" Index="126.0" Values="0.999995785"/>
      <Row xmi:id="_gX7ofah3EeSrQ5lYaVrmZQ" Index="127.0" Values="0.999996157"/>
      <Row xmi:id="_gX7ofqh3EeSrQ5lYaVrmZQ" Index="128.0" Values="0.999996496"/>
      <Row xmi:id="_gX7of6h3EeSrQ5lYaVrmZQ" Index="129.0" Values="0.999996805"/>
      <Row xmi:id="_gX7ogKh3EeSrQ5lYaVrmZQ" Index="130.0" Values="0.999997087"/>
      <Row xmi:id="_gX7ogah3EeSrQ5lYaVrmZQ" Index="131.0" Values="0.999997344"/>
      <Row xmi:id="_gX7ogqh3EeSrQ5lYaVrmZQ" Index="132.0" Values="0.999997578"/>
      <Row xmi:id="_gX7og6h3EeSrQ5lYaVrmZQ" Index="133.0" Values="0.999997791"/>
      <Row xmi:id="_gX7ohKh3EeSrQ5lYaVrmZQ" Index="134.0" Values="0.999997985"/>
      <Row xmi:id="_gX7ohah3EeSrQ5lYaVrmZQ" Index="135.0" Values="0.999998163"/>
      <Row xmi:id="_gX7ohqh3EeSrQ5lYaVrmZQ" Index="136.0" Values="0.999998324"/>
      <Row xmi:id="_gX7oh6h3EeSrQ5lYaVrmZQ" Index="137.0" Values="0.999998471"/>
      <Row xmi:id="_gX7oiKh3EeSrQ5lYaVrmZQ" Index="138.0" Values="0.999998606"/>
      <Row xmi:id="_gX7oiah3EeSrQ5lYaVrmZQ" Index="139.0" Values="0.999998728"/>
      <Row xmi:id="_gX7oiqh3EeSrQ5lYaVrmZQ" Index="140.0" Values="0.99999884"/>
      <Row xmi:id="_gX7oi6h3EeSrQ5lYaVrmZQ" Index="141.0" Values="0.999998942"/>
      <Row xmi:id="_gX7ojKh3EeSrQ5lYaVrmZQ" Index="142.0" Values="0.999999034"/>
      <Row xmi:id="_gX7ojah3EeSrQ5lYaVrmZQ" Index="143.0" Values="0.999999119"/>
      <Row xmi:id="_gX7ojqh3EeSrQ5lYaVrmZQ" Index="144.0" Values="0.999999196"/>
      <Row xmi:id="_gX7oj6h3EeSrQ5lYaVrmZQ" Index="145.0" Values="0.999999267"/>
      <Row xmi:id="_gX7okKh3EeSrQ5lYaVrmZQ" Index="146.0" Values="0.999999331"/>
      <Row xmi:id="_gX7okah3EeSrQ5lYaVrmZQ" Index="147.0" Values="0.99999939"/>
      <Row xmi:id="_gX7okqh3EeSrQ5lYaVrmZQ" Index="148.0" Values="0.999999443"/>
      <Row xmi:id="_gX7ok6h3EeSrQ5lYaVrmZQ" Index="149.0" Values="0.999999492"/>
      <Row xmi:id="_gX7olKh3EeSrQ5lYaVrmZQ" Index="150.0" Values="0.999999536"/>
      <Row xmi:id="_gX7olah3EeSrQ5lYaVrmZQ" Index="151.0" Values="0.999999577"/>
      <Row xmi:id="_gX7olqh3EeSrQ5lYaVrmZQ" Index="152.0" Values="0.999999614"/>
      <Row xmi:id="_gX7ol6h3EeSrQ5lYaVrmZQ" Index="153.0" Values="0.999999647"/>
      <Row xmi:id="_gX7omKh3EeSrQ5lYaVrmZQ" Index="154.0" Values="0.999999678"/>
      <Row xmi:id="_gX7omah3EeSrQ5lYaVrmZQ" Index="155.0" Values="0.999999706"/>
      <Row xmi:id="_gX7omqh3EeSrQ5lYaVrmZQ" Index="156.0" Values="0.999999732"/>
      <Row xmi:id="_gX7om6h3EeSrQ5lYaVrmZQ" Index="157.0" Values="0.999999755"/>
      <Row xmi:id="_gX7onKh3EeSrQ5lYaVrmZQ" Index="158.0" Values="0.999999777"/>
      <Row xmi:id="_gX7onah3EeSrQ5lYaVrmZQ" Index="159.0" Values="0.999999796"/>
      <Row xmi:id="_gX7onqh3EeSrQ5lYaVrmZQ" Index="160.0" Values="0.999999814"/>
      <Row xmi:id="_gX7on6h3EeSrQ5lYaVrmZQ" Index="161.0" Values="0.99999983"/>
      <Row xmi:id="_gX7ooKh3EeSrQ5lYaVrmZQ" Index="162.0" Values="0.999999845"/>
      <Row xmi:id="_gX7ooah3EeSrQ5lYaVrmZQ" Index="163.0" Values="0.999999858"/>
      <Row xmi:id="_gX7ooqh3EeSrQ5lYaVrmZQ" Index="164.0" Values="0.999999871"/>
      <Row xmi:id="_gX7oo6h3EeSrQ5lYaVrmZQ" Index="165.0" Values="0.999999882"/>
      <Row xmi:id="_gX7opKh3EeSrQ5lYaVrmZQ" Index="166.0" Values="0.999999892"/>
      <Row xmi:id="_gX7opah3EeSrQ5lYaVrmZQ" Index="167.0" Values="0.999999902"/>
      <Row xmi:id="_gX7opqh3EeSrQ5lYaVrmZQ" Index="168.0" Values="0.99999991"/>
      <Row xmi:id="_gX7op6h3EeSrQ5lYaVrmZQ" Index="169.0" Values="0.999999918"/>
      <Row xmi:id="_gX7oqKh3EeSrQ5lYaVrmZQ" Index="170.0" Values="0.999999925"/>
      <Row xmi:id="_gX7oqah3EeSrQ5lYaVrmZQ" Index="171.0" Values="0.999999932"/>
      <Row xmi:id="_gX7oqqh3EeSrQ5lYaVrmZQ" Index="172.0" Values="0.999999938"/>
      <Row xmi:id="_gX7oq6h3EeSrQ5lYaVrmZQ" Index="173.0" Values="0.999999943"/>
      <Row xmi:id="_gX7orKh3EeSrQ5lYaVrmZQ" Index="174.0" Values="0.999999948"/>
      <Row xmi:id="_gX7orah3EeSrQ5lYaVrmZQ" Index="175.0" Values="0.999999952"/>
      <ColumnLabel>Value 1</ColumnLabel>
      <ColumnLabel>Value 2</ColumnLabel>
    </Table>
    <Table xmi:id="_jsZegKPEEeS0ZODt641SaQ" NameID="Table4" Label="" Comment="" LookupMethod="RowColInterpolate" DataProvider="com.treeage.treeagepro.tables.sql.TableProvider">
      <DataProviderOptions xmi:id="_jsZegaPEEeS0ZODt641SaQ" key="null_values" value="error"/>
      <DataProviderOptions xmi:id="_jsZegqPEEeS0ZODt641SaQ" key="update" value="manually"/>
      <DataProviderOptions xmi:id="_jsZeg6PEEeS0ZODt641SaQ" key="idx" value="1.0"/>
      <DataProviderOptions xmi:id="_jsZehKPEEeS0ZODt641SaQ" key="inc" value="1.0"/>
      <DataProviderOptions xmi:id="_jsZehaPEEeS0ZODt641SaQ" key="gen_idx" value="false"/>
      <DataProviderOptions xmi:id="_jsZehqPEEeS0ZODt641SaQ" key="query" value="select * from my_table_name"/>
      <DataProviderOptions xmi:id="_jsZeh6PEEeS0ZODt641SaQ" key="substitute_expression" value=""/>
      <DataProviderOptions xmi:id="_jsZeiKPEEeS0ZODt641SaQ" key="save_passsword" value="false"/>
      <DataProviderOptions xmi:id="_jsZeiaPEEeS0ZODt641SaQ" key="warn_to_substituting" value="false"/>
      <DataProviderOptions xmi:id="_jsZeiqPEEeS0ZODt641SaQ" key="user" value=""/>
      <DataProviderOptions xmi:id="_jsZei6PEEeS0ZODt641SaQ" key="database" value=""/>
      <DataProviderOptions xmi:id="_jsZejKPEEeS0ZODt641SaQ" key="datasource" value="sun.jdbc.odbc.JdbcOdbcDriver"/>
      <Row xmi:id="_zAxL0Kh3EeSrQ5lYaVrmZQ" Index="1.0" Values="0.023291446"/>
      <Row xmi:id="_zAxL0ah3EeSrQ5lYaVrmZQ" Index="2.0" Values="0.051646977"/>
      <Row xmi:id="_zAxL0qh3EeSrQ5lYaVrmZQ" Index="3.0" Values="0.08168873"/>
      <Row xmi:id="_zAxL06h3EeSrQ5lYaVrmZQ" Index="4.0" Values="0.112476461"/>
      <Row xmi:id="_zAxL1Kh3EeSrQ5lYaVrmZQ" Index="5.0" Values="0.143513657"/>
      <Row xmi:id="_zAxL1ah3EeSrQ5lYaVrmZQ" Index="6.0" Values="0.174488785"/>
      <Row xmi:id="_zAxL1qh3EeSrQ5lYaVrmZQ" Index="7.0" Values="0.205189174"/>
      <Row xmi:id="_zAxL16h3EeSrQ5lYaVrmZQ" Index="8.0" Values="0.235462717"/>
      <Row xmi:id="_zAxL2Kh3EeSrQ5lYaVrmZQ" Index="9.0" Values="0.265197766"/>
      <Row xmi:id="_zAxL2ah3EeSrQ5lYaVrmZQ" Index="10.0" Values="0.294311362"/>
      <Row xmi:id="_zAxL2qh3EeSrQ5lYaVrmZQ" Index="11.0" Values="0.32274177"/>
      <Row xmi:id="_zAxL26h3EeSrQ5lYaVrmZQ" Index="12.0" Values="0.35044346"/>
      <Row xmi:id="_zAxL3Kh3EeSrQ5lYaVrmZQ" Index="13.0" Values="0.37738357"/>
      <Row xmi:id="_zAxL3ah3EeSrQ5lYaVrmZQ" Index="14.0" Values="0.403539311"/>
      <Row xmi:id="_zAxL3qh3EeSrQ5lYaVrmZQ" Index="15.0" Values="0.428896018"/>
      <Row xmi:id="_zAxL36h3EeSrQ5lYaVrmZQ" Index="16.0" Values="0.453445636"/>
      <Row xmi:id="_zAxL4Kh3EeSrQ5lYaVrmZQ" Index="17.0" Values="0.477185533"/>
      <Row xmi:id="_zAxL4ah3EeSrQ5lYaVrmZQ" Index="18.0" Values="0.500117539"/>
      <Row xmi:id="_zAxL4qh3EeSrQ5lYaVrmZQ" Index="19.0" Values="0.522247171"/>
      <Row xmi:id="_zAxL46h3EeSrQ5lYaVrmZQ" Index="20.0" Values="0.543582987"/>
      <Row xmi:id="_zAxL5Kh3EeSrQ5lYaVrmZQ" Index="21.0" Values="0.564136055"/>
      <Row xmi:id="_zAxL5ah3EeSrQ5lYaVrmZQ" Index="22.0" Values="0.583919503"/>
      <Row xmi:id="_zAxL5qh3EeSrQ5lYaVrmZQ" Index="23.0" Values="0.602948141"/>
      <Row xmi:id="_zAxL56h3EeSrQ5lYaVrmZQ" Index="24.0" Values="0.62123814"/>
      <Row xmi:id="_zAxL6Kh3EeSrQ5lYaVrmZQ" Index="25.0" Values="0.638806754"/>
      <Row xmi:id="_zAxL6ah3EeSrQ5lYaVrmZQ" Index="26.0" Values="0.655672089"/>
      <Row xmi:id="_zAxL6qh3EeSrQ5lYaVrmZQ" Index="27.0" Values="0.671852899"/>
      <Row xmi:id="_zAxL66h3EeSrQ5lYaVrmZQ" Index="28.0" Values="0.687368411"/>
      <Row xmi:id="_zAxL7Kh3EeSrQ5lYaVrmZQ" Index="29.0" Values="0.702238178"/>
      <Row xmi:id="_zAxL7ah3EeSrQ5lYaVrmZQ" Index="30.0" Values="0.716481947"/>
      <Row xmi:id="_zAxL7qh3EeSrQ5lYaVrmZQ" Index="31.0" Values="0.730119551"/>
      <Row xmi:id="_zAxL76h3EeSrQ5lYaVrmZQ" Index="32.0" Values="0.743170808"/>
      <Row xmi:id="_zAxL8Kh3EeSrQ5lYaVrmZQ" Index="33.0" Values="0.755655447"/>
      <Row xmi:id="_zAxL8ah3EeSrQ5lYaVrmZQ" Index="34.0" Values="0.76759303"/>
      <Row xmi:id="_zAxL8qh3EeSrQ5lYaVrmZQ" Index="35.0" Values="0.779002898"/>
      <Row xmi:id="_zAxL86h3EeSrQ5lYaVrmZQ" Index="36.0" Values="0.789904114"/>
      <Row xmi:id="_zAxL9Kh3EeSrQ5lYaVrmZQ" Index="37.0" Values="0.800315425"/>
      <Row xmi:id="_zAxL9ah3EeSrQ5lYaVrmZQ" Index="38.0" Values="0.810255224"/>
      <Row xmi:id="_zAxL9qh3EeSrQ5lYaVrmZQ" Index="39.0" Values="0.819741522"/>
      <Row xmi:id="_zAxL96h3EeSrQ5lYaVrmZQ" Index="40.0" Values="0.828791919"/>
      <Row xmi:id="_zAxL-Kh3EeSrQ5lYaVrmZQ" Index="41.0" Values="0.83742359"/>
      <Row xmi:id="_zAxL-ah3EeSrQ5lYaVrmZQ" Index="42.0" Values="0.845653267"/>
      <Row xmi:id="_zAxL-qh3EeSrQ5lYaVrmZQ" Index="43.0" Values="0.853497226"/>
      <Row xmi:id="_zAxL-6h3EeSrQ5lYaVrmZQ" Index="44.0" Values="0.860971283"/>
      <Row xmi:id="_zAxL_Kh3EeSrQ5lYaVrmZQ" Index="45.0" Values="0.868090784"/>
      <Row xmi:id="_zAxL_ah3EeSrQ5lYaVrmZQ" Index="46.0" Values="0.874870603"/>
      <Row xmi:id="_zAxL_qh3EeSrQ5lYaVrmZQ" Index="47.0" Values="0.881325144"/>
      <Row xmi:id="_zAxL_6h3EeSrQ5lYaVrmZQ" Index="48.0" Values="0.88746834"/>
      <Row xmi:id="_zAxMAKh3EeSrQ5lYaVrmZQ" Index="49.0" Values="0.893313657"/>
      <Row xmi:id="_zAxMAah3EeSrQ5lYaVrmZQ" Index="50.0" Values="0.898874096"/>
      <Row xmi:id="_zAxMAqh3EeSrQ5lYaVrmZQ" Index="51.0" Values="0.904162202"/>
      <Row xmi:id="_zAxMA6h3EeSrQ5lYaVrmZQ" Index="52.0" Values="0.909190068"/>
      <Row xmi:id="_zAxMBKh3EeSrQ5lYaVrmZQ" Index="53.0" Values="0.913969344"/>
      <Row xmi:id="_zAxMBah3EeSrQ5lYaVrmZQ" Index="54.0" Values="0.918511245"/>
      <Row xmi:id="_zAxMBqh3EeSrQ5lYaVrmZQ" Index="55.0" Values="0.922826562"/>
      <Row xmi:id="_zAxMB6h3EeSrQ5lYaVrmZQ" Index="56.0" Values="0.926925666"/>
      <Row xmi:id="_zAxMCKh3EeSrQ5lYaVrmZQ" Index="57.0" Values="0.930818526"/>
      <Row xmi:id="_zAxMCah3EeSrQ5lYaVrmZQ" Index="58.0" Values="0.934514713"/>
      <Row xmi:id="_zAxMCqh3EeSrQ5lYaVrmZQ" Index="59.0" Values="0.938023412"/>
      <Row xmi:id="_zAxMC6h3EeSrQ5lYaVrmZQ" Index="60.0" Values="0.941353435"/>
      <Row xmi:id="_zAxMDKh3EeSrQ5lYaVrmZQ" Index="61.0" Values="0.94451323"/>
      <Row xmi:id="_zAxMDah3EeSrQ5lYaVrmZQ" Index="62.0" Values="0.947510895"/>
      <Row xmi:id="_zAxMDqh3EeSrQ5lYaVrmZQ" Index="63.0" Values="0.950354182"/>
      <Row xmi:id="_zAxMD6h3EeSrQ5lYaVrmZQ" Index="64.0" Values="0.953050517"/>
      <Row xmi:id="_zAxMEKh3EeSrQ5lYaVrmZQ" Index="65.0" Values="0.955607005"/>
      <Row xmi:id="_zAxMEah3EeSrQ5lYaVrmZQ" Index="66.0" Values="0.958030441"/>
      <Row xmi:id="_zAxMEqh3EeSrQ5lYaVrmZQ" Index="67.0" Values="0.960327326"/>
      <Row xmi:id="_zAxME6h3EeSrQ5lYaVrmZQ" Index="68.0" Values="0.962503869"/>
      <Row xmi:id="_zAxMFKh3EeSrQ5lYaVrmZQ" Index="69.0" Values="0.964566008"/>
      <Row xmi:id="_zAxMFah3EeSrQ5lYaVrmZQ" Index="70.0" Values="0.966519409"/>
      <Row xmi:id="_zAxMFqh3EeSrQ5lYaVrmZQ" Index="71.0" Values="0.968369485"/>
      <Row xmi:id="_zAxMF6h3EeSrQ5lYaVrmZQ" Index="72.0" Values="0.970121401"/>
      <Row xmi:id="_zAxMGKh3EeSrQ5lYaVrmZQ" Index="73.0" Values="0.971780085"/>
      <Row xmi:id="_zAxMGah3EeSrQ5lYaVrmZQ" Index="74.0" Values="0.973350238"/>
      <Row xmi:id="_zAxMGqh3EeSrQ5lYaVrmZQ" Index="75.0" Values="0.974836342"/>
      <Row xmi:id="_zAxMG6h3EeSrQ5lYaVrmZQ" Index="76.0" Values="0.976242667"/>
      <Row xmi:id="_zAxMHKh3EeSrQ5lYaVrmZQ" Index="77.0" Values="0.977573286"/>
      <Row xmi:id="_zAxMHah3EeSrQ5lYaVrmZQ" Index="78.0" Values="0.978832075"/>
      <Row xmi:id="_zAxMHqh3EeSrQ5lYaVrmZQ" Index="79.0" Values="0.980022728"/>
      <Row xmi:id="_zAxMH6h3EeSrQ5lYaVrmZQ" Index="80.0" Values="0.98114876"/>
      <Row xmi:id="_zAxMIKh3EeSrQ5lYaVrmZQ" Index="81.0" Values="0.982213517"/>
      <Row xmi:id="_zAxMIah3EeSrQ5lYaVrmZQ" Index="82.0" Values="0.983220185"/>
      <Row xmi:id="_zAxMIqh3EeSrQ5lYaVrmZQ" Index="83.0" Values="0.984171793"/>
      <Row xmi:id="_zAxMI6h3EeSrQ5lYaVrmZQ" Index="84.0" Values="0.98507122"/>
      <Row xmi:id="_zAxMJKh3EeSrQ5lYaVrmZQ" Index="85.0" Values="0.985921207"/>
      <Row xmi:id="_zAxMJah3EeSrQ5lYaVrmZQ" Index="86.0" Values="0.986724356"/>
      <Row xmi:id="_zAxMJqh3EeSrQ5lYaVrmZQ" Index="87.0" Values="0.987483144"/>
      <Row xmi:id="_zAxMJ6h3EeSrQ5lYaVrmZQ" Index="88.0" Values="0.988199921"/>
      <Row xmi:id="_zAxMKKh3EeSrQ5lYaVrmZQ" Index="89.0" Values="0.98887692"/>
      <Row xmi:id="_zAxMKah3EeSrQ5lYaVrmZQ" Index="90.0" Values="0.989516262"/>
      <Row xmi:id="_zAxMKqh3EeSrQ5lYaVrmZQ" Index="91.0" Values="0.990119961"/>
      <Row xmi:id="_zAxMK6h3EeSrQ5lYaVrmZQ" Index="92.0" Values="0.99068993"/>
      <Row xmi:id="_zAxMLKh3EeSrQ5lYaVrmZQ" Index="93.0" Values="0.991227981"/>
      <Row xmi:id="_zAxMLah3EeSrQ5lYaVrmZQ" Index="94.0" Values="0.991735838"/>
      <Row xmi:id="_zAxMLqh3EeSrQ5lYaVrmZQ" Index="95.0" Values="0.992215132"/>
      <Row xmi:id="_zAxML6h3EeSrQ5lYaVrmZQ" Index="96.0" Values="0.992667414"/>
      <Row xmi:id="_zAxMMKh3EeSrQ5lYaVrmZQ" Index="97.0" Values="0.993094152"/>
      <Row xmi:id="_zAxMMah3EeSrQ5lYaVrmZQ" Index="98.0" Values="0.993496739"/>
      <Row xmi:id="_zAxMMqh3EeSrQ5lYaVrmZQ" Index="99.0" Values="0.993876495"/>
      <Row xmi:id="_zAxMM6h3EeSrQ5lYaVrmZQ" Index="100.0" Values="0.994234672"/>
      <Row xmi:id="_zAxMNKh3EeSrQ5lYaVrmZQ" Index="101.0" Values="0.994572455"/>
      <Row xmi:id="_zAxMNah3EeSrQ5lYaVrmZQ" Index="102.0" Values="0.994890967"/>
      <Row xmi:id="_zAxMNqh3EeSrQ5lYaVrmZQ" Index="103.0" Values="0.995191272"/>
      <Row xmi:id="_zAxMN6h3EeSrQ5lYaVrmZQ" Index="104.0" Values="0.995474379"/>
      <Row xmi:id="_zAxMOKh3EeSrQ5lYaVrmZQ" Index="105.0" Values="0.995741241"/>
      <Row xmi:id="_zAxMOah3EeSrQ5lYaVrmZQ" Index="106.0" Values="0.995992762"/>
      <Row xmi:id="_zAxMOqh3EeSrQ5lYaVrmZQ" Index="107.0" Values="0.996229796"/>
      <Row xmi:id="_zAxMO6h3EeSrQ5lYaVrmZQ" Index="108.0" Values="0.996453153"/>
      <Row xmi:id="_zAxMPKh3EeSrQ5lYaVrmZQ" Index="109.0" Values="0.996663599"/>
      <Row xmi:id="_zAxMPah3EeSrQ5lYaVrmZQ" Index="110.0" Values="0.996861858"/>
      <Row xmi:id="_zAxMPqh3EeSrQ5lYaVrmZQ" Index="111.0" Values="0.997048616"/>
      <Row xmi:id="_zAxMP6h3EeSrQ5lYaVrmZQ" Index="112.0" Values="0.99722452"/>
      <Row xmi:id="_zAxMQKh3EeSrQ5lYaVrmZQ" Index="113.0" Values="0.997390184"/>
      <Row xmi:id="_zAxMQah3EeSrQ5lYaVrmZQ" Index="114.0" Values="0.997546187"/>
      <Row xmi:id="_zAxMQqh3EeSrQ5lYaVrmZQ" Index="115.0" Values="0.997693078"/>
      <Row xmi:id="_zAxMQ6h3EeSrQ5lYaVrmZQ" Index="116.0" Values="0.997831373"/>
      <Row xmi:id="_zAxMRKh3EeSrQ5lYaVrmZQ" Index="117.0" Values="0.997961562"/>
      <Row xmi:id="_zAxMRah3EeSrQ5lYaVrmZQ" Index="118.0" Values="0.998084108"/>
      <Row xmi:id="_zAxMRqh3EeSrQ5lYaVrmZQ" Index="119.0" Values="0.998199448"/>
      <Row xmi:id="_zAxMR6h3EeSrQ5lYaVrmZQ" Index="120.0" Values="0.998307995"/>
      <Row xmi:id="_zAxMSKh3EeSrQ5lYaVrmZQ" Index="121.0" Values="0.998410138"/>
      <Row xmi:id="_zAxMSah3EeSrQ5lYaVrmZQ" Index="122.0" Values="0.998506245"/>
      <Row xmi:id="_zAxMSqh3EeSrQ5lYaVrmZQ" Index="123.0" Values="0.998596665"/>
      <Row xmi:id="_zAxMS6h3EeSrQ5lYaVrmZQ" Index="124.0" Values="0.998681725"/>
      <Row xmi:id="_zAxMTKh3EeSrQ5lYaVrmZQ" Index="125.0" Values="0.998761736"/>
      <Row xmi:id="_zAxMTah3EeSrQ5lYaVrmZQ" Index="126.0" Values="0.99883699"/>
      <Row xmi:id="_zAxMTqh3EeSrQ5lYaVrmZQ" Index="127.0" Values="0.998907763"/>
      <Row xmi:id="_zAxMT6h3EeSrQ5lYaVrmZQ" Index="128.0" Values="0.998974315"/>
      <Row xmi:id="_zAxMUKh3EeSrQ5lYaVrmZQ" Index="129.0" Values="0.999036893"/>
      <Row xmi:id="_zAxMUah3EeSrQ5lYaVrmZQ" Index="130.0" Values="0.999095728"/>
      <Row xmi:id="_zAxMUqh3EeSrQ5lYaVrmZQ" Index="131.0" Values="0.999151038"/>
      <Row xmi:id="_zAxMU6h3EeSrQ5lYaVrmZQ" Index="132.0" Values="0.999203031"/>
      <Row xmi:id="_zAxMVKh3EeSrQ5lYaVrmZQ" Index="133.0" Values="0.999251901"/>
      <Row xmi:id="_zAxMVah3EeSrQ5lYaVrmZQ" Index="134.0" Values="0.999297831"/>
      <Row xmi:id="_zAxMVqh3EeSrQ5lYaVrmZQ" Index="135.0" Values="0.999340994"/>
      <Row xmi:id="_zAxMV6h3EeSrQ5lYaVrmZQ" Index="136.0" Values="0.999381553"/>
      <Row xmi:id="_zAxMWKh3EeSrQ5lYaVrmZQ" Index="137.0" Values="0.999419662"/>
      <Row xmi:id="_zAxMWah3EeSrQ5lYaVrmZQ" Index="138.0" Values="0.999455465"/>
      <Row xmi:id="_zAxMWqh3EeSrQ5lYaVrmZQ" Index="139.0" Values="0.9994891"/>
      <Row xmi:id="_zAxMW6h3EeSrQ5lYaVrmZQ" Index="140.0" Values="0.999520695"/>
      <Row xmi:id="_zAxMXKh3EeSrQ5lYaVrmZQ" Index="141.0" Values="0.999550371"/>
      <Row xmi:id="_zAxMXah3EeSrQ5lYaVrmZQ" Index="142.0" Values="0.999578242"/>
      <Row xmi:id="_zAxMXqh3EeSrQ5lYaVrmZQ" Index="143.0" Values="0.999604415"/>
      <Row xmi:id="_zAxMX6h3EeSrQ5lYaVrmZQ" Index="144.0" Values="0.999628993"/>
      <Row xmi:id="_zAxMYKh3EeSrQ5lYaVrmZQ" Index="145.0" Values="0.99965207"/>
      <Row xmi:id="_zAxMYah3EeSrQ5lYaVrmZQ" Index="146.0" Values="0.999673736"/>
      <Row xmi:id="_zAxMYqh3EeSrQ5lYaVrmZQ" Index="147.0" Values="0.999694076"/>
      <Row xmi:id="_zAxMY6h3EeSrQ5lYaVrmZQ" Index="148.0" Values="0.999713169"/>
      <Row xmi:id="_zAxMZKh3EeSrQ5lYaVrmZQ" Index="149.0" Values="0.999731091"/>
      <Row xmi:id="_zAxMZah3EeSrQ5lYaVrmZQ" Index="150.0" Values="0.999747911"/>
      <Row xmi:id="_zAxMZqh3EeSrQ5lYaVrmZQ" Index="151.0" Values="0.999763696"/>
      <Row xmi:id="_zAxMZ6h3EeSrQ5lYaVrmZQ" Index="152.0" Values="0.99977851"/>
      <Row xmi:id="_zAxMaKh3EeSrQ5lYaVrmZQ" Index="153.0" Values="0.999792409"/>
      <Row xmi:id="_zAxMaah3EeSrQ5lYaVrmZQ" Index="154.0" Values="0.999805451"/>
      <Row xmi:id="_zAxMaqh3EeSrQ5lYaVrmZQ" Index="155.0" Values="0.999817686"/>
      <Row xmi:id="_zAxMa6h3EeSrQ5lYaVrmZQ" Index="156.0" Values="0.999829164"/>
      <Row xmi:id="_zAxMbKh3EeSrQ5lYaVrmZQ" Index="157.0" Values="0.99983993"/>
      <Row xmi:id="_zAxMbah3EeSrQ5lYaVrmZQ" Index="158.0" Values="0.999850029"/>
      <Row xmi:id="_zAxMbqh3EeSrQ5lYaVrmZQ" Index="159.0" Values="0.9998595"/>
      <Row xmi:id="_zAxMb6h3EeSrQ5lYaVrmZQ" Index="160.0" Values="0.999868383"/>
      <Row xmi:id="_zAxMcKh3EeSrQ5lYaVrmZQ" Index="161.0" Values="0.999876712"/>
      <Row xmi:id="_zAxMcah3EeSrQ5lYaVrmZQ" Index="162.0" Values="0.999884522"/>
      <Row xmi:id="_zAxMcqh3EeSrQ5lYaVrmZQ" Index="163.0" Values="0.999891845"/>
      <Row xmi:id="_zAxMc6h3EeSrQ5lYaVrmZQ" Index="164.0" Values="0.999898711"/>
      <Row xmi:id="_zAxMdKh3EeSrQ5lYaVrmZQ" Index="165.0" Values="0.999905147"/>
      <Row xmi:id="_zAxMdah3EeSrQ5lYaVrmZQ" Index="166.0" Values="0.99991118"/>
      <Row xmi:id="_zAxMdqh3EeSrQ5lYaVrmZQ" Index="167.0" Values="0.999916835"/>
      <Row xmi:id="_zAxMd6h3EeSrQ5lYaVrmZQ" Index="168.0" Values="0.999922135"/>
      <Row xmi:id="_zAxMeKh3EeSrQ5lYaVrmZQ" Index="169.0" Values="0.999927102"/>
      <Row xmi:id="_zAxMeah3EeSrQ5lYaVrmZQ" Index="170.0" Values="0.999931757"/>
      <Row xmi:id="_zAxMeqh3EeSrQ5lYaVrmZQ" Index="171.0" Values="0.999936119"/>
      <Row xmi:id="_zAxMe6h3EeSrQ5lYaVrmZQ" Index="172.0" Values="0.999940206"/>
      <Row xmi:id="_zAxMfKh3EeSrQ5lYaVrmZQ" Index="173.0" Values="0.999944035"/>
      <Row xmi:id="_zAxMfah3EeSrQ5lYaVrmZQ" Index="174.0" Values="0.999947623"/>
      <Row xmi:id="_zAxMfqh3EeSrQ5lYaVrmZQ" Index="175.0" Values="0.999950983"/>
      <ColumnLabel>Value 1</ColumnLabel>
      <ColumnLabel>Value 2</ColumnLabel>
    </Table>
    <CategoriesRoot xmi:id="_bRaYF33ZEeSpdZGRlconag"/>
    <PreferenceSet xmi:id="_bRaYGH3ZEeSpdZGRlconag" NameID="default">
      <Preference xmi:id="_bRaYGX3ZEeSpdZGRlconag" Name="calcType" Value="ct_costEff"/>
      <Preference xmi:id="_IVnzQKPHEeS0ZODt641SaQ" Name="ceCostPayoff" Value="1"/>
      <Preference xmi:id="_IVnzQaPHEeS0ZODt641SaQ" Name="ceEffPayoff" Value="2"/>
      <Preference xmi:id="_lqF48MxCEeSFvr3tRCqR1A" Name="willingnessToPay" Value="22807.546260926396"/>
      <Preference xmi:id="_p3V30bKsEeSTjt_D_H9wrA" Name="1saWay0" Value="R2i"/>
      <Preference xmi:id="_YtimULQBEeSvSesdZuc7GQ" Name="monteNumVOISamples" Value="0"/>
      <Preference xmi:id="_hC3LILQEEeSvSesdZuc7GQ" Name="monteNumSamples" Value="0"/>
      <Preference xmi:id="_hC3LIbQEEeSvSesdZuc7GQ" Name="monteNumTrials" Value="1000"/>
      <Preference xmi:id="_ck2HsbQEEeSvSesdZuc7GQ" Name="monteRunParallelTrials" Value="false"/>
      <Preference xmi:id="_lqQ4FsxCEeSFvr3tRCqR1A" Name="sens3WayVariable3" Value="Ci,Cg,C3,C1,C2,C4,R1g,R3g,R4g,R4i,R3i,R2i,Upfs,Udp"/>
    </PreferenceSet>
  </tree:Tree>
  <notation:Diagram xmi:id="_bRaYGn3ZEeSpdZGRlconag" type="TreeDocument" element="#_bRURcH3ZEeSpdZGRlconag" measurementUnit="Himetric">
    <children xmi:id="_bRaYG33ZEeSpdZGRlconag" type="TreeDocument_Tree">
      <children xmi:id="_bRaYHH3ZEeSpdZGRlconag" type="DecisionNode" element="#_bRURcX3ZEeSpdZGRlconag">
        <children xmi:id="_bRaYHX3ZEeSpdZGRlconag" type="TreeNode_Label"/>
        <children xmi:id="_bRaYHn3ZEeSpdZGRlconag" type="TreeNode_Probability"/>
        <children xmi:id="_bRaYH33ZEeSpdZGRlconag" type="TreeNode_Variables"/>
        <children xmi:id="_bRaYIH3ZEeSpdZGRlconag" visible="false" type="TreeNode_Collapser"/>
        <styles xsi:type="notation:ShapeStyle" xmi:id="_bRaYIX3ZEeSpdZGRlconag" fontName="Lucida Grande" lineColor="0"/>
      </children>
      <children xmi:id="_bRaYIn3ZEeSpdZGRlconag" type="ChanceNode" element="#_bRUReX3ZEeSpdZGRlconag">
        <children xmi:id="_bRaYI33ZEeSpdZGRlconag" type="TreeNode_Label"/>
        <children xmi:id="_bRaYJH3ZEeSpdZGRlconag" type="TreeNode_Probability"/>
        <children xmi:id="_bRaYJX3ZEeSpdZGRlconag" type="TreeNode_Variables"/>
        <children xmi:id="_bRaYJn3ZEeSpdZGRlconag" visible="false" type="TreeNode_Collapser"/>
        <styles xsi:type="notation:ShapeStyle" xmi:id="_bRaYJ33ZEeSpdZGRlconag" fontName="Lucida Grande" lineColor="0"/>
      </children>
      <children xmi:id="_bRaYKH3ZEeSpdZGRlconag" type="TerminalNode" element="#_bRURgH3ZEeSpdZGRlconag">
        <children xmi:id="_bRaYKX3ZEeSpdZGRlconag" type="TreeNode_Label"/>
        <children xmi:id="_bRaYKn3ZEeSpdZGRlconag" type="TreeNode_Probability"/>
        <children xmi:id="_bRaYK33ZEeSpdZGRlconag" type="TreeNode_Variables"/>
        <children xmi:id="_bRaYLH3ZEeSpdZGRlconag" visible="false" type="TreeNode_Collapser"/>
        <styles xsi:type="notation:ShapeStyle" xmi:id="_bRaYLX3ZEeSpdZGRlconag" fontName="Lucida Grande" lineColor="0"/>
      </children>
      <children xmi:id="_bRaYLn3ZEeSpdZGRlconag" type="MarkovNode" element="#_bRURcn3ZEeSpdZGRlconag">
        <children xmi:id="_bRaYL33ZEeSpdZGRlconag" type="TreeNode_Label"/>
        <children xmi:id="_bRaYMH3ZEeSpdZGRlconag" type="TreeNode_Probability"/>
        <children xmi:id="_bRaYMX3ZEeSpdZGRlconag" type="TreeNode_Variables"/>
        <styles xsi:type="notation:ShapeStyle" xmi:id="_bRaYMn3ZEeSpdZGRlconag" fontName="Segoe UI" lineColor="0"/>
      </children>
      <children xmi:id="_bRaYM33ZEeSpdZGRlconag" type="MarkovNode" element="#_bRURhX3ZEeSpdZGRlconag">
        <children xmi:id="_bRaYNH3ZEeSpdZGRlconag" type="TreeNode_Label"/>
        <children xmi:id="_bRaYNX3ZEeSpdZGRlconag" type="TreeNode_Probability"/>
        <children xmi:id="_bRaYNn3ZEeSpdZGRlconag" type="TreeNode_Variables"/>
        <styles xsi:type="notation:ShapeStyle" xmi:id="_bRaYN33ZEeSpdZGRlconag" fontName="Segoe UI" lineColor="0"/>
      </children>
      <children xmi:id="_bRaYOH3ZEeSpdZGRlconag" type="ChanceNode" element="#_bRURc33ZEeSpdZGRlconag">
        <children xmi:id="_bRaYOX3ZEeSpdZGRlconag" type="TreeNode_Label"/>
        <children xmi:id="_bRaYOn3ZEeSpdZGRlconag" type="TreeNode_Probability"/>
        <children xmi:id="_bRaYO33ZEeSpdZGRlconag" type="TreeNode_Variables"/>
        <styles xsi:type="notation:ShapeStyle" xmi:id="_bRaYPH3ZEeSpdZGRlconag" fontName="&#x5fae;&#x8f6f;&#x96c5;&#x9ed1;" lineColor="0"/>
      </children>
      <children xmi:id="_bRaYPX3ZEeSpdZGRlconag" type="TerminalNode" element="#_bRURd33ZEeSpdZGRlconag">
        <children xmi:id="_bRaYPn3ZEeSpdZGRlconag" type="TreeNode_Label"/>
        <children xmi:id="_bRaYP33ZEeSpdZGRlconag" type="TreeNode_Probability"/>
        <children xmi:id="_bRaYQH3ZEeSpdZGRlconag" type="TreeNode_Variables"/>
        <styles xsi:type="notation:ShapeStyle" xmi:id="_bRaYQX3ZEeSpdZGRlconag" fontName="&#x5fae;&#x8f6f;&#x96c5;&#x9ed1;" lineColor="0"/>
      </children>
      <children xmi:id="_bRaYQn3ZEeSpdZGRlconag" type="TerminalNode" element="#_bRURdX3ZEeSpdZGRlconag">
        <children xmi:id="_bRaYQ33ZEeSpdZGRlconag" type="TreeNode_Label"/>
        <children xmi:id="_bRaYRH3ZEeSpdZGRlconag" type="TreeNode_Probability"/>
        <children xmi:id="_bRaYRX3ZEeSpdZGRlconag" type="TreeNode_Variables"/>
        <styles xsi:type="notation:ShapeStyle" xmi:id="_bRaYRn3ZEeSpdZGRlconag" fontName="&#x5fae;&#x8f6f;&#x96c5;&#x9ed1;" lineColor="0"/>
      </children>
      <children xmi:id="_bRaYR33ZEeSpdZGRlconag" type="TerminalNode" element="#_bRURfn3ZEeSpdZGRlconag">
        <children xmi:id="_bRaYSH3ZEeSpdZGRlconag" type="TreeNode_Label"/>
        <children xmi:id="_bRaYSX3ZEeSpdZGRlconag" type="TreeNode_Probability"/>
        <children xmi:id="_bRaYSn3ZEeSpdZGRlconag" type="TreeNode_Variables"/>
        <styles xsi:type="notation:ShapeStyle" xmi:id="_bRaYS33ZEeSpdZGRlconag" fontName="&#x5fae;&#x8f6f;&#x96c5;&#x9ed1;" lineColor="0"/>
      </children>
      <children xmi:id="_bRaYTH3ZEeSpdZGRlconag" type="TerminalNode" element="#_bRURfH3ZEeSpdZGRlconag">
        <children xmi:id="_bRaYTX3ZEeSpdZGRlconag" type="TreeNode_Label"/>
        <children xmi:id="_bRaYTn3ZEeSpdZGRlconag" type="TreeNode_Probability"/>
        <children xmi:id="_bRaYT33ZEeSpdZGRlconag" type="TreeNode_Variables"/>
        <styles xsi:type="notation:ShapeStyle" xmi:id="_bRaYUH3ZEeSpdZGRlconag" fontName="&#x5fae;&#x8f6f;&#x96c5;&#x9ed1;" lineColor="0"/>
      </children>
      <children xmi:id="_bRaYUX3ZEeSpdZGRlconag" type="TerminalNode" element="#_bRaYFH3ZEeSpdZGRlconag">
        <children xmi:id="_bRaYUn3ZEeSpdZGRlconag" type="TreeNode_Label"/>
        <children xmi:id="_bRaYU33ZEeSpdZGRlconag" type="TreeNode_Probability"/>
        <children xmi:id="_bRaYVH3ZEeSpdZGRlconag" type="TreeNode_Variables"/>
        <styles xsi:type="notation:ShapeStyle" xmi:id="_bRaYVX3ZEeSpdZGRlconag" fontName="&#x5fae;&#x8f6f;&#x96c5;&#x9ed1;" lineColor="0"/>
      </children>
      <children xmi:id="_bRaYVn3ZEeSpdZGRlconag" type="ChanceNode" element="#_bRURjH3ZEeSpdZGRlconag">
        <children xmi:id="_bRaYV33ZEeSpdZGRlconag" type="TreeNode_Label"/>
        <children xmi:id="_bRaYWH3ZEeSpdZGRlconag" type="TreeNode_Probability"/>
        <children xmi:id="_bRaYWX3ZEeSpdZGRlconag" type="TreeNode_Variables"/>
        <styles xsi:type="notation:ShapeStyle" xmi:id="_bRaYWn3ZEeSpdZGRlconag" fontName="&#x5fae;&#x8f6f;&#x96c5;&#x9ed1;" lineColor="0"/>
      </children>
      <children xmi:id="_bRaYW33ZEeSpdZGRlconag" type="ChanceNode" element="#_bRURhn3ZEeSpdZGRlconag">
        <children xmi:id="_bRaYXH3ZEeSpdZGRlconag" type="TreeNode_Label"/>
        <children xmi:id="_bRaYXX3ZEeSpdZGRlconag" type="TreeNode_Probability"/>
        <children xmi:id="_bRaYXn3ZEeSpdZGRlconag" type="TreeNode_Variables"/>
        <styles xsi:type="notation:ShapeStyle" xmi:id="_bRaYX33ZEeSpdZGRlconag" fontName="&#x5fae;&#x8f6f;&#x96c5;&#x9ed1;" lineColor="0"/>
      </children>
      <children xmi:id="_bRaYYH3ZEeSpdZGRlconag" type="TerminalNode" element="#_bRURin3ZEeSpdZGRlconag">
        <children xmi:id="_bRaYYX3ZEeSpdZGRlconag" type="TreeNode_Label"/>
        <children xmi:id="_bRaYYn3ZEeSpdZGRlconag" type="TreeNode_Probability"/>
        <children xmi:id="_bRaYY33ZEeSpdZGRlconag" type="TreeNode_Variables"/>
        <styles xsi:type="notation:ShapeStyle" xmi:id="_bRaYZH3ZEeSpdZGRlconag" fontName="&#x5fae;&#x8f6f;&#x96c5;&#x9ed1;" lineColor="0"/>
      </children>
      <children xmi:id="_bRaYZX3ZEeSpdZGRlconag" type="TerminalNode" element="#_bRURiH3ZEeSpdZGRlconag">
        <children xmi:id="_bRaYZn3ZEeSpdZGRlconag" type="TreeNode_Label"/>
        <children xmi:id="_bRaYZ33ZEeSpdZGRlconag" type="TreeNode_Probability"/>
        <children xmi:id="_bRaYaH3ZEeSpdZGRlconag" type="TreeNode_Variables"/>
        <styles xsi:type="notation:ShapeStyle" xmi:id="_bRaYaX3ZEeSpdZGRlconag" fontName="&#x5fae;&#x8f6f;&#x96c5;&#x9ed1;" lineColor="0"/>
      </children>
      <children xmi:id="_bRaYan3ZEeSpdZGRlconag" type="TerminalNode" element="#_bRaYEn3ZEeSpdZGRlconag">
        <children xmi:id="_bRaYa33ZEeSpdZGRlconag" type="TreeNode_Label"/>
        <children xmi:id="_bRaYbH3ZEeSpdZGRlconag" type="TreeNode_Probability"/>
        <children xmi:id="_bRaYbX3ZEeSpdZGRlconag" type="TreeNode_Variables"/>
        <styles xsi:type="notation:ShapeStyle" xmi:id="_bRaYbn3ZEeSpdZGRlconag" fontName="&#x5fae;&#x8f6f;&#x96c5;&#x9ed1;" lineColor="0"/>
      </children>
      <children xmi:id="_bRaYb33ZEeSpdZGRlconag" type="TerminalNode" element="#_bRaYEH3ZEeSpdZGRlconag">
        <children xmi:id="_bRaYcH3ZEeSpdZGRlconag" type="TreeNode_Label"/>
        <children xmi:id="_bRaYcX3ZEeSpdZGRlconag" type="TreeNode_Probability"/>
        <children xmi:id="_bRaYcn3ZEeSpdZGRlconag" type="TreeNode_Variables"/>
        <styles xsi:type="notation:ShapeStyle" xmi:id="_bRaYc33ZEeSpdZGRlconag" fontName="&#x5fae;&#x8f6f;&#x96c5;&#x9ed1;" lineColor="0"/>
      </children>
      <styles xsi:type="notation:ShapeStyle" xmi:id="_bRaYdH3ZEeSpdZGRlconag" fontName="Lucida Grande" lineColor="0"/>
      <layoutConstraint xsi:type="notation:Bounds" xmi:id="_bRaYdX3ZEeSpdZGRlconag"/>
    </children>
    <children xsi:type="notation:Shape" xmi:id="_bRaYdn3ZEeSpdZGRlconag" type="TreeExpectedValues">
      <children xsi:type="notation:Shape" xmi:id="_bRaYd33ZEeSpdZGRlconag" type="ExpectedValue" element="#_bRaYHH3ZEeSpdZGRlconag" fontName="Lucida Grande" lineColor="0">
        <children xsi:type="notation:BasicDecorationNode" xmi:id="_bRaYeH3ZEeSpdZGRlconag" type="DiagramName"/>
        <children xsi:type="notation:BasicDecorationNode" xmi:id="_bRaYeX3ZEeSpdZGRlconag" type="Description"/>
        <layoutConstraint xsi:type="notation:Bounds" xmi:id="_bRaYen3ZEeSpdZGRlconag" x="176" y="-247"/>
      </children>
      <children xsi:type="notation:Shape" xmi:id="_bRaYe33ZEeSpdZGRlconag" type="ExpectedValue" element="#_bRaYIn3ZEeSpdZGRlconag" fontName="Lucida Grande" lineColor="0">
        <children xsi:type="notation:BasicDecorationNode" xmi:id="_bRaYfH3ZEeSpdZGRlconag" type="DiagramName"/>
        <children xsi:type="notation:BasicDecorationNode" xmi:id="_bRaYfX3ZEeSpdZGRlconag" type="Description"/>
        <layoutConstraint xsi:type="notation:Bounds" xmi:id="_bRaYfn3ZEeSpdZGRlconag" x="176" y="-247"/>
      </children>
      <children xsi:type="notation:Shape" xmi:id="_bRaYf33ZEeSpdZGRlconag" type="ExpectedValue" element="#_bRaYKH3ZEeSpdZGRlconag" fontName="Lucida Grande" lineColor="0">
        <children xsi:type="notation:BasicDecorationNode" xmi:id="_bRaYgH3ZEeSpdZGRlconag" type="DiagramName"/>
        <children xsi:type="notation:BasicDecorationNode" xmi:id="_bRaYgX3ZEeSpdZGRlconag" type="Description"/>
        <layoutConstraint xsi:type="notation:Bounds" xmi:id="_bRaYgn3ZEeSpdZGRlconag" x="176" y="-247"/>
      </children>
      <children xsi:type="notation:Shape" xmi:id="_bRaYg33ZEeSpdZGRlconag" type="ExpectedValue" element="#_bRaYLn3ZEeSpdZGRlconag" fontName="Segoe UI" lineColor="0">
        <children xsi:type="notation:BasicDecorationNode" xmi:id="_bRaYhH3ZEeSpdZGRlconag" type="DiagramName"/>
        <children xsi:type="notation:BasicDecorationNode" xmi:id="_bRaYhX3ZEeSpdZGRlconag" type="Description"/>
        <layoutConstraint xsi:type="notation:Bounds" xmi:id="_bRaYhn3ZEeSpdZGRlconag" x="132" y="-186"/>
      </children>
      <children xsi:type="notation:Shape" xmi:id="_bRaYh33ZEeSpdZGRlconag" type="ExpectedValue" element="#_bRaYM33ZEeSpdZGRlconag" fontName="Segoe UI" lineColor="0">
        <children xsi:type="notation:BasicDecorationNode" xmi:id="_bRaYiH3ZEeSpdZGRlconag" type="DiagramName"/>
        <children xsi:type="notation:BasicDecorationNode" xmi:id="_bRaYiX3ZEeSpdZGRlconag" type="Description"/>
        <layoutConstraint xsi:type="notation:Bounds" xmi:id="_bRaYin3ZEeSpdZGRlconag" x="132" y="-186"/>
      </children>
      <children xsi:type="notation:Shape" xmi:id="_bRaYi33ZEeSpdZGRlconag" type="ExpectedValue" element="#_bRaYOH3ZEeSpdZGRlconag" fontName="&#x5fae;&#x8f6f;&#x96c5;&#x9ed1;" description="Text" lineColor="0">
        <children xsi:type="notation:BasicDecorationNode" xmi:id="_bRaYjH3ZEeSpdZGRlconag" type="DiagramName"/>
        <children xsi:type="notation:BasicDecorationNode" xmi:id="_bRaYjX3ZEeSpdZGRlconag" type="Description"/>
        <layoutConstraint xsi:type="notation:Bounds" xmi:id="_bRaYjn3ZEeSpdZGRlconag" x="132" y="-186"/>
      </children>
      <children xsi:type="notation:Shape" xmi:id="_bRaYj33ZEeSpdZGRlconag" type="ExpectedValue" element="#_bRaYPX3ZEeSpdZGRlconag" fontName="&#x5fae;&#x8f6f;&#x96c5;&#x9ed1;" description="Text" lineColor="0">
        <children xsi:type="notation:BasicDecorationNode" xmi:id="_bRaYkH3ZEeSpdZGRlconag" type="DiagramName"/>
        <children xsi:type="notation:BasicDecorationNode" xmi:id="_bRaYkX3ZEeSpdZGRlconag" type="Description"/>
        <layoutConstraint xsi:type="notation:Bounds" xmi:id="_bRaYkn3ZEeSpdZGRlconag" x="132" y="-186"/>
      </children>
      <children xsi:type="notation:Shape" xmi:id="_bRaYk33ZEeSpdZGRlconag" type="ExpectedValue" element="#_bRaYQn3ZEeSpdZGRlconag" fontName="&#x5fae;&#x8f6f;&#x96c5;&#x9ed1;" description="Text" lineColor="0">
        <children xsi:type="notation:BasicDecorationNode" xmi:id="_bRaYlH3ZEeSpdZGRlconag" type="DiagramName"/>
        <children xsi:type="notation:BasicDecorationNode" xmi:id="_bRaYlX3ZEeSpdZGRlconag" type="Description"/>
        <layoutConstraint xsi:type="notation:Bounds" xmi:id="_bRaYln3ZEeSpdZGRlconag" x="132" y="-186"/>
      </children>
      <children xsi:type="notation:Shape" xmi:id="_bRaYl33ZEeSpdZGRlconag" type="ExpectedValue" element="#_bRaYR33ZEeSpdZGRlconag" fontName="&#x5fae;&#x8f6f;&#x96c5;&#x9ed1;" description="Text" lineColor="0">
        <children xsi:type="notation:BasicDecorationNode" xmi:id="_bRaYmH3ZEeSpdZGRlconag" type="DiagramName"/>
        <children xsi:type="notation:BasicDecorationNode" xmi:id="_bRaYmX3ZEeSpdZGRlconag" type="Description"/>
        <layoutConstraint xsi:type="notation:Bounds" xmi:id="_bRaYmn3ZEeSpdZGRlconag" x="132" y="-186"/>
      </children>
      <children xsi:type="notation:Shape" xmi:id="_bRaYm33ZEeSpdZGRlconag" type="ExpectedValue" element="#_bRaYTH3ZEeSpdZGRlconag" fontName="&#x5fae;&#x8f6f;&#x96c5;&#x9ed1;" description="Text" lineColor="0">
        <children xsi:type="notation:BasicDecorationNode" xmi:id="_bRaYnH3ZEeSpdZGRlconag" type="DiagramName"/>
        <children xsi:type="notation:BasicDecorationNode" xmi:id="_bRaYnX3ZEeSpdZGRlconag" type="Description"/>
        <layoutConstraint xsi:type="notation:Bounds" xmi:id="_bRaYnn3ZEeSpdZGRlconag" x="132" y="-186"/>
      </children>
      <children xsi:type="notation:Shape" xmi:id="_bRaYn33ZEeSpdZGRlconag" type="ExpectedValue" element="#_bRaYUX3ZEeSpdZGRlconag" fontName="&#x5fae;&#x8f6f;&#x96c5;&#x9ed1;" description="Text" lineColor="0">
        <children xsi:type="notation:BasicDecorationNode" xmi:id="_bRaYoH3ZEeSpdZGRlconag" type="DiagramName"/>
        <children xsi:type="notation:BasicDecorationNode" xmi:id="_bRaYoX3ZEeSpdZGRlconag" type="Description"/>
        <layoutConstraint xsi:type="notation:Bounds" xmi:id="_bRaYon3ZEeSpdZGRlconag" x="132" y="-185"/>
      </children>
      <children xsi:type="notation:Shape" xmi:id="_bRaYo33ZEeSpdZGRlconag" type="ExpectedValue" element="#_bRaYVn3ZEeSpdZGRlconag" fontName="&#x5fae;&#x8f6f;&#x96c5;&#x9ed1;" description="Text" lineColor="0">
        <children xsi:type="notation:BasicDecorationNode" xmi:id="_bRaYpH3ZEeSpdZGRlconag" type="DiagramName"/>
        <children xsi:type="notation:BasicDecorationNode" xmi:id="_bRaYpX3ZEeSpdZGRlconag" type="Description"/>
        <layoutConstraint xsi:type="notation:Bounds" xmi:id="_bRaYpn3ZEeSpdZGRlconag" x="132" y="-185"/>
      </children>
      <children xsi:type="notation:Shape" xmi:id="_bRaYp33ZEeSpdZGRlconag" type="ExpectedValue" element="#_bRaYZX3ZEeSpdZGRlconag" fontName="&#x5fae;&#x8f6f;&#x96c5;&#x9ed1;" description="Text" lineColor="0">
        <children xsi:type="notation:BasicDecorationNode" xmi:id="_bRaYqH3ZEeSpdZGRlconag" type="DiagramName"/>
        <children xsi:type="notation:BasicDecorationNode" xmi:id="_bRaYqX3ZEeSpdZGRlconag" type="Description"/>
        <layoutConstraint xsi:type="notation:Bounds" xmi:id="_bRaYqn3ZEeSpdZGRlconag" x="132" y="-185"/>
      </children>
      <children xsi:type="notation:Shape" xmi:id="_bRaYq33ZEeSpdZGRlconag" type="ExpectedValue" element="#_bRaYYH3ZEeSpdZGRlconag" fontName="&#x5fae;&#x8f6f;&#x96c5;&#x9ed1;" description="Text" lineColor="0">
        <children xsi:type="notation:BasicDecorationNode" xmi:id="_bRaYrH3ZEeSpdZGRlconag" type="DiagramName"/>
        <children xsi:type="notation:BasicDecorationNode" xmi:id="_bRaYrX3ZEeSpdZGRlconag" type="Description"/>
        <layoutConstraint xsi:type="notation:Bounds" xmi:id="_bRaYrn3ZEeSpdZGRlconag" x="132" y="-185"/>
      </children>
      <children xsi:type="notation:Shape" xmi:id="_bRaYr33ZEeSpdZGRlconag" type="ExpectedValue" element="#_bRaYW33ZEeSpdZGRlconag" fontName="&#x5fae;&#x8f6f;&#x96c5;&#x9ed1;" description="Text" lineColor="0">
        <children xsi:type="notation:BasicDecorationNode" xmi:id="_bRaYsH3ZEeSpdZGRlconag" type="DiagramName"/>
        <children xsi:type="notation:BasicDecorationNode" xmi:id="_bRaYsX3ZEeSpdZGRlconag" type="Description"/>
        <layoutConstraint xsi:type="notation:Bounds" xmi:id="_bRaYsn3ZEeSpdZGRlconag" x="132" y="-185"/>
      </children>
      <children xsi:type="notation:Shape" xmi:id="_bRaYs33ZEeSpdZGRlconag" type="ExpectedValue" element="#_bRaYb33ZEeSpdZGRlconag" fontName="&#x5fae;&#x8f6f;&#x96c5;&#x9ed1;" description="Text" lineColor="0">
        <children xsi:type="notation:BasicDecorationNode" xmi:id="_bRaYtH3ZEeSpdZGRlconag" type="DiagramName"/>
        <children xsi:type="notation:BasicDecorationNode" xmi:id="_bRaYtX3ZEeSpdZGRlconag" type="Description"/>
        <layoutConstraint xsi:type="notation:Bounds" xmi:id="_bRaYtn3ZEeSpdZGRlconag" x="132" y="-185"/>
      </children>
      <children xsi:type="notation:Shape" xmi:id="_bRaYt33ZEeSpdZGRlconag" type="ExpectedValue" element="#_bRaYan3ZEeSpdZGRlconag" fontName="&#x5fae;&#x8f6f;&#x96c5;&#x9ed1;" description="Text" lineColor="0">
        <children xsi:type="notation:BasicDecorationNode" xmi:id="_bRaYuH3ZEeSpdZGRlconag" type="DiagramName"/>
        <children xsi:type="notation:BasicDecorationNode" xmi:id="_bRaYuX3ZEeSpdZGRlconag" type="Description"/>
        <layoutConstraint xsi:type="notation:Bounds" xmi:id="_bRaYun3ZEeSpdZGRlconag" x="132" y="-185"/>
      </children>
      <element xsi:nil="true"/>
      <layoutConstraint xsi:type="notation:Bounds" xmi:id="_bRaYu33ZEeSpdZGRlconag"/>
    </children>
    <children xmi:id="_bRaYvH3ZEeSpdZGRlconag" type="TreeDocument_Notes">
      <element xsi:nil="true"/>
    </children>
    <styles xsi:type="notation:DiagramStyle" xmi:id="_bRaYvX3ZEeSpdZGRlconag">
      <verticalGuides xmi:id="_bRaYvn3ZEeSpdZGRlconag" position="165">
        <nodeMap xmi:id="_bRaYv33ZEeSpdZGRlconag" value="Right" key="#_bRaYHH3ZEeSpdZGRlconag"/>
      </verticalGuides>
      <verticalGuides xmi:id="_bRaYwH3ZEeSpdZGRlconag" position="330">
        <nodeMap xmi:id="_bRaYwX3ZEeSpdZGRlconag" value="Right" key="#_bRaYLn3ZEeSpdZGRlconag"/>
        <nodeMap xmi:id="_bRaYwn3ZEeSpdZGRlconag" value="Right" key="#_bRaYM33ZEeSpdZGRlconag"/>
      </verticalGuides>
      <verticalGuides xmi:id="_bRaYw33ZEeSpdZGRlconag" position="494">
        <nodeMap xmi:id="_bRaYxH3ZEeSpdZGRlconag" value="Right" key="#_bRaYKH3ZEeSpdZGRlconag"/>
        <nodeMap xmi:id="_bRaYxX3ZEeSpdZGRlconag" value="Right" key="#_bRaYIn3ZEeSpdZGRlconag"/>
        <nodeMap xmi:id="_bRaYxn3ZEeSpdZGRlconag" value="Right" key="#_bRaYOH3ZEeSpdZGRlconag"/>
        <nodeMap xmi:id="_bRaYx33ZEeSpdZGRlconag" value="Right" key="#_bRaYUX3ZEeSpdZGRlconag"/>
      </verticalGuides>
      <verticalGuides xmi:id="_bRaYyH3ZEeSpdZGRlconag" position="658">
        <nodeMap xmi:id="_bRaYyX3ZEeSpdZGRlconag" value="Right" key="#_bRaYPX3ZEeSpdZGRlconag"/>
        <nodeMap xmi:id="_bRaYyn3ZEeSpdZGRlconag" value="Right" key="#_bRaYQn3ZEeSpdZGRlconag"/>
        <nodeMap xmi:id="_bRaYy33ZEeSpdZGRlconag" value="Right" key="#_bRaYR33ZEeSpdZGRlconag"/>
        <nodeMap xmi:id="_bRaYzH3ZEeSpdZGRlconag" value="Right" key="#_bRaYTH3ZEeSpdZGRlconag"/>
        <nodeMap xmi:id="_bRaYzX3ZEeSpdZGRlconag" value="Right" key="#_bRaYVn3ZEeSpdZGRlconag"/>
        <nodeMap xmi:id="_bRaYzn3ZEeSpdZGRlconag" value="Right" key="#_bRaYW33ZEeSpdZGRlconag"/>
      </verticalGuides>
      <verticalGuides xmi:id="_bRaYz33ZEeSpdZGRlconag" position="822">
        <nodeMap xmi:id="_bRaY0H3ZEeSpdZGRlconag" value="Right" key="#_bRaYZX3ZEeSpdZGRlconag"/>
        <nodeMap xmi:id="_bRaY0X3ZEeSpdZGRlconag" value="Right" key="#_bRaYYH3ZEeSpdZGRlconag"/>
        <nodeMap xmi:id="_bRaY0n3ZEeSpdZGRlconag" value="Right" key="#_bRaYb33ZEeSpdZGRlconag"/>
        <nodeMap xmi:id="_bRaY033ZEeSpdZGRlconag" value="Right" key="#_bRaYan3ZEeSpdZGRlconag"/>
      </verticalGuides>
    </styles>
  </notation:Diagram>
</xmi:XMI>
