# Supplementary material for: Trial-Based Cost-Utility Analysis of Icotinib versus Gefitinib as Second-Line Therapy for Advanced Non-Small Cell Lung Cancer in China
Source: PLoS One. 2016 Mar 25;11(3):e0151846. doi: 10.1371/journal.pone.0151846 (PMC4807816; doi:10.1371/journal.pone.0151846)
Supplement: S1 File — (ZIP) [file pone.0151846.s001.zip › ╨Φ╥¬╔╧┤1⁄2▒α╝¡▓┐╡─╫╩┴╧/NSCLS - ▒Σ┴┐╔Φ╓├ - ╫¬╥╞╕┼┬╩.trex]

<?xml version="1.0" encoding="ASCII"?>
<xmi:XMI xmi:version="2.0" xmlns:xmi="http://www.omg.org/XMI" xmlns:xsi="http://www.w3.org/2001/XMLSchema-instance" xmlns:notation="http://www.eclipse.org/gmf/runtime/1.0.2/notation" xmlns:tree="http://www.treeage.com/modeldefs/tree">
  <tree:Tree xmi:id="_bRURcH3ZEeSpdZGRlconag">
    <Node xmi:id="_bRURcX3ZEeSpdZGRlconag" NameID="Node1" Label="Advanced  NSCLC" NodeType="DecisionNode">
      <Definition xmi:id="_jr_TMKFxEeS7EZjccYordA" Variable="Ci" Value="8259"/>
      <Definition xmi:id="_xuwqYKFxEeS7EZjccYordA" Variable="Cg" Value="11130"/>
      <Definition xmi:id="_6jaW4KFxEeS7EZjccYordA" Variable="Er" Value="6.1205"/>
      <Definition xmi:id="_8Ew_cKFyEeS7EZjccYordA" Variable="C1" Value="31.7"/>
      <Definition xmi:id="_-0ackKFyEeS7EZjccYordA" Variable="C2" Value="16"/>
      <Definition xmi:id="_CHJ_sKFzEeS7EZjccYordA" Variable="C3" Value="22.63"/>
      <Definition xmi:id="_EvrhIKFzEeS7EZjccYordA" Variable="C4" Value="1022"/>
      <Definition xmi:id="_6s1twKFzEeS7EZjccYordA" Variable="R1g" Value="2%"/>
      <Definition xmi:id="_QsZVUKF0EeS7EZjccYordA" Variable="R3g" Value="1%"/>
      <Definition xmi:id="_Wb4AoKF0EeS7EZjccYordA" Variable="R4g" Value="0.5%"/>
      <Definition xmi:id="_bfzNgKF0EeS7EZjccYordA" Variable="R4i" Value="1%"/>
      <Definition xmi:id="_i2UvIKF0EeS7EZjccYordA" Variable="R3i" Value="0.5%"/>
      <Definition xmi:id="_sldt8KF0EeS7EZjccYordA" Variable="R2i" Value="0.5%"/>
      <Definition xmi:id="_AZi8cKF1EeS7EZjccYordA" Variable="Upfs" Value="0.673"/>
      <Definition xmi:id="_HOCvEKF1EeS7EZjccYordA" Variable="Udp" Value="0.473"/>
      <Definition xmi:id="_dK8rQKF1EeS7EZjccYordA" Variable="U1" Value="-0.0468"/>
      <Definition xmi:id="_iAXiEKF1EeS7EZjccYordA" Variable="U3" Value="-0.03248"/>
      <Definition xmi:id="_k5wxEKF1EeS7EZjccYordA" Variable="U4" Value="-0.014"/>
      <Definition xmi:id="_oVw94KF1EeS7EZjccYordA" Variable="U2" Value="-0.04802"/>
      <Definition xmi:id="_tGVJ4KF1EeS7EZjccYordA" Variable="Dis" Value="0.1702"/>
      <Definition xmi:id="_LxM_4KIzEeSJIeHn9qKLGw" Variable="Cr" Value="57.96"/>
      <Definition xmi:id="_RZZ-gKIzEeSJIeHn9qKLGw" Variable="Cft" Value="14519"/>
      <Definition xmi:id="_U_SgEKIzEeSJIeHn9qKLGw" Variable="Ctp" Value="3754"/>
      <Definition xmi:id="_1JvbwKObEeS4yapreZE9zQ" Variable="start" Value="1"/>
      <Definition xmi:id="_B0Y64KPHEeS0ZODt641SaQ" Variable="GDP" Value="46531.19563"/>
      <Definition xmi:id="_CoeYUKPJEeS0ZODt641SaQ" Variable="start1" Value="1"/>
      <Definition xmi:id="_G_LS0KPJEeS0ZODt641SaQ" Variable="start2" Value="1"/>
      <Definition xmi:id="_LKqb0KPJEeS0ZODt641SaQ" Variable="start3" Value="1"/>
      <Node xmi:id="_bRURcn3ZEeSpdZGRlconag" NameID="Node4" Label="Icotinib" NodeType="MarkovNode">
        <Node xmi:id="_bRURc33ZEeSpdZGRlconag" NameID="Node6" Label="Progression-free survival" NodeType="ChanceNode">
          <Prob xmi:id="_DMIkAaOSEeSF2_qFfEoxSA" Value="1"/>
          <MarkovData xsi:type="tree:MarkovNonAbsorbingStateData" xmi:id="_bRURdH3ZEeSpdZGRlconag">
            <StateReward xmi:id="_5v9LgKIzEeSJIeHn9qKLGw" Set="1">
              <Init xmi:id="_5v9LgaIzEeSJIeHn9qKLGw" Value="discount(if(_STAGE&lt;9;Ci/Er;0)+Cr+R2i*C2/Er+R3i*C3/Er+R4i*C4/Er;dis;_STAGE)"/>
              <Incr xmi:id="_5v9LgqIzEeSJIeHn9qKLGw" Value="discount(if(_STAGE&lt;9;Ci/Er;0)+Cr+R2i*C2/Er+R3i*C3/Er+R4i*C4/Er;dis;_STAGE)"/>
              <Final xmi:id="_5v9Lg6IzEeSJIeHn9qKLGw" Value="0"/>
            </StateReward>
            <StateReward xmi:id="_HK1_0KOTEeSF2_qFfEoxSA" Set="2">
              <Init xmi:id="_HK1_0aOTEeSF2_qFfEoxSA" Value="discount((Upfs+U2*R2i+U3*R3i+U4*R4i);Dis;_STAGE)"/>
              <Incr xmi:id="_HK1_0qOTEeSF2_qFfEoxSA" Value="discount((Upfs+U2*R2i+U3*R3i+U4*R4i);Dis;_STAGE)"/>
              <Final xmi:id="_HK1_06OTEeSF2_qFfEoxSA" Value="0"/>
            </StateReward>
          </MarkovData>
          <Node xmi:id="_bRURdX3ZEeSpdZGRlconag" NameID="Node8" Label="Progression-free survival" NodeType="TerminalNode">
            <Prob xmi:id="_hunfAKPLEeS0ZODt641SaQ" Value="#"/>
            <MarkovData xsi:type="tree:MarkovJumpTransitionData" xmi:id="_bRURdn3ZEeSpdZGRlconag" MarkovJumpState="Progression-free survival"/>
          </Node>
          <Node xmi:id="_bRURd33ZEeSpdZGRlconag" NameID="Node7" Label="Progression" NodeType="TerminalNode">
            <Prob xmi:id="_Atdr4aPDEeS0ZODt641SaQ" Value="Table1[start+_STAGE]"/>
            <MarkovData xsi:type="tree:MarkovJumpTransitionData" xmi:id="_bRUReH3ZEeSpdZGRlconag" MarkovJumpState="Progressed survival"/>
          </Node>
        </Node>
        <Node xmi:id="_bRUReX3ZEeSpdZGRlconag" NameID="Node3" Label="Progressed survival " NodeType="ChanceNode" Payoff="">
          <Prob xmi:id="_bRURen3ZEeSpdZGRlconag" Value="0"/>
          <MarkovData xsi:type="tree:MarkovNonAbsorbingStateData" xmi:id="_bRURe33ZEeSpdZGRlconag">
            <StateReward xmi:id="_Vw0AIKOSEeSF2_qFfEoxSA" Set="1">
              <Init xmi:id="_Vw0AIaOSEeSF2_qFfEoxSA" Value="discount(if(_STAGE&lt;9;Ci/Er;0)+Cr+R2i*C2/Er+R3i*C3/Er+R4i*C4/Er;dis;_STAGE)"/>
              <Incr xmi:id="_Vw0AIqOSEeSF2_qFfEoxSA" Value="discount(if(_STAGE&lt;9;Ci/Er;0)+Cr+R2i*C2/Er+R3i*C3/Er+R4i*C4/Er;dis;_STAGE)"/>
              <Final xmi:id="_Vw0AI6OSEeSF2_qFfEoxSA" Value="0"/>
            </StateReward>
            <StateReward xmi:id="_TkSBsKOTEeSF2_qFfEoxSA" Set="2">
              <Init xmi:id="_TkSBsaOTEeSF2_qFfEoxSA" Value="discount((Udp+U2*R2i+U3*R3i+U4*R4i);Dis;_STAGE)"/>
              <Incr xmi:id="_TkSBsqOTEeSF2_qFfEoxSA" Value="discount((Udp+U2*R2i+U3*R3i+U4*R4i);Dis;_STAGE)"/>
              <Final xmi:id="_TkSBs6OTEeSF2_qFfEoxSA" Value="0"/>
            </StateReward>
          </MarkovData>
          <Node xmi:id="_bRURfH3ZEeSpdZGRlconag" NameID="Node12" Label="Progressed survival " NodeType="TerminalNode">
            <Prob xmi:id="_QoLmsKPEEeS0ZODt641SaQ" Value="#"/>
            <MarkovData xsi:type="tree:MarkovJumpTransitionData" xmi:id="_bRURfX3ZEeSpdZGRlconag" MarkovJumpState="Progressed survival"/>
          </Node>
          <Node xmi:id="_bRURfn3ZEeSpdZGRlconag" NameID="Node11" Label="Death" NodeType="TerminalNode">
            <Prob xmi:id="_Lkr3oKPEEeS0ZODt641SaQ" Value="Table2[start+_STAGE]"/>
            <MarkovData xsi:type="tree:MarkovJumpTransitionData" xmi:id="_bRURf33ZEeSpdZGRlconag" MarkovJumpState="Death"/>
          </Node>
        </Node>
        <Node xmi:id="_bRURgH3ZEeSpdZGRlconag" NameID="Node2" Label="Death" NodeType="TerminalNode" Payoff="">
          <Prob xmi:id="_bRURgX3ZEeSpdZGRlconag" Value="0"/>
          <MarkovData xsi:type="tree:MarkovStateData" xmi:id="_bRURgn3ZEeSpdZGRlconag"/>
        </Node>
        <Termination xmi:id="_bRURg33ZEeSpdZGRlconag" Set="1" Value="_STAGE = 120" Comment="Default condition must be modified to correct rule for model."/>
        <Termination xmi:id="_bRURhH3ZEeSpdZGRlconag" Value="_STAGE = 175" Comment="Default condition must be modified to correct rule for model."/>
      </Node>
      <Node xmi:id="_bRURhX3ZEeSpdZGRlconag" NameID="Node5" Label="Gefitinib" NodeType="MarkovNode" Payoff="">
        <Node xmi:id="_bRURhn3ZEeSpdZGRlconag" NameID="Node22" Label="Progression-free survival" NodeType="ChanceNode">
          <Prob xmi:id="_E4cU0KOSEeSF2_qFfEoxSA" Value="1"/>
          <MarkovData xsi:type="tree:MarkovNonAbsorbingStateData" xmi:id="_bRURh33ZEeSpdZGRlconag">
            <StateReward xmi:id="_Nsq4oKOUEeSF2_qFfEoxSA" Set="1">
              <Init xmi:id="_Nsq4oaOUEeSF2_qFfEoxSA" Value="discount(if(_STAGE&lt;8;Cg/Er;0)+Cr+R1g*C1/Er+R3g*C3/Er+R4g*C4/Er;dis;_STAGE)"/>
              <Incr xmi:id="_Nsq4oqOUEeSF2_qFfEoxSA" Value="discount(if(_STAGE&lt;8;Cg/Er;0)+Cr+R1g*C1/Er+R3g*C3/Er+R4g*C4/Er;dis;_STAGE)"/>
              <Final xmi:id="_Nsq4o6OUEeSF2_qFfEoxSA" Value="0"/>
            </StateReward>
            <StateReward xmi:id="_qVaasKOUEeSF2_qFfEoxSA" Set="2">
              <Init xmi:id="_qVaasaOUEeSF2_qFfEoxSA" Value="discount((Upfs+U1*R1g+U3*R3g+U4*R4g);Dis;_STAGE)"/>
              <Incr xmi:id="_qVaasqOUEeSF2_qFfEoxSA" Value="discount((Upfs+U1*R1g+U3*R3g+U4*R4g);Dis;_STAGE)"/>
              <Final xmi:id="_qVaas6OUEeSF2_qFfEoxSA" Value="0"/>
            </StateReward>
          </MarkovData>
          <Node xmi:id="_bRURiH3ZEeSpdZGRlconag" NameID="Node23" Label="Progression-free survival" NodeType="TerminalNode">
            <Prob xmi:id="_iH_sgKPEEeS0ZODt641SaQ" Value="#"/>
            <MarkovData xsi:type="tree:MarkovJumpTransitionData" xmi:id="_bRURiX3ZEeSpdZGRlconag" MarkovJumpState="Progressed survival"/>
          </Node>
          <Node xmi:id="_bRURin3ZEeSpdZGRlconag" NameID="Node24" Label="Progression" NodeType="TerminalNode">
            <Prob xmi:id="_Yi1wIKPEEeS0ZODt641SaQ" Value="Table3[start+_STAGE]"/>
            <MarkovData xsi:type="tree:MarkovJumpTransitionData" xmi:id="_bRURi33ZEeSpdZGRlconag" MarkovJumpState="Progressed survival"/>
          </Node>
        </Node>
        <Node xmi:id="_bRURjH3ZEeSpdZGRlconag" NameID="Node18" Label="Progressed survival " NodeType="ChanceNode">
          <Prob xmi:id="_Fi18sKOSEeSF2_qFfEoxSA" Value="0"/>
          <MarkovData xsi:type="tree:MarkovNonAbsorbingStateData" xmi:id="_bRURjX3ZEeSpdZGRlconag">
            <StateReward xmi:id="_SM_pMKOUEeSF2_qFfEoxSA" Set="1">
              <Init xmi:id="_SM_pMaOUEeSF2_qFfEoxSA" Value="discount(if(_STAGE&lt;8;Cg/Er;0)+Cr+R1g*C1/Er+R3g*C3/Er+R4g*C4/Er;dis;_STAGE)"/>
              <Incr xmi:id="_SM_pMqOUEeSF2_qFfEoxSA" Value="discount(if(_STAGE&lt;8;Cg/Er;0)+Cr+R1g*C1/Er+R3g*C3/Er+R4g*C4/Er;dis;_STAGE)"/>
              <Final xmi:id="_SM_pM6OUEeSF2_qFfEoxSA" Value="0"/>
            </StateReward>
            <StateReward xmi:id="_yWhxcKOUEeSF2_qFfEoxSA" Set="2">
              <Init xmi:id="_yWhxcaOUEeSF2_qFfEoxSA" Value="discount((Udp+U1*R1g+U3*R3g+U4*R4g);Dis;_STAGE)"/>
              <Incr xmi:id="_yWhxcqOUEeSF2_qFfEoxSA" Value="discount((Udp+U1*R1g+U3*R3g+U4*R4g);Dis;_STAGE)"/>
              <Final xmi:id="_yWhxc6OUEeSF2_qFfEoxSA" Value="0"/>
            </StateReward>
          </MarkovData>
          <Node xmi:id="_bRaYEH3ZEeSpdZGRlconag" NameID="Node27" Label="Progressed survival " NodeType="TerminalNode">
            <Prob xmi:id="_skgHoKPEEeS0ZODt641SaQ" Value="#"/>
            <MarkovData xsi:type="tree:MarkovJumpTransitionData" xmi:id="_bRaYEX3ZEeSpdZGRlconag" MarkovJumpState="Progressed survival"/>
          </Node>
          <Node xmi:id="_bRaYEn3ZEeSpdZGRlconag" NameID="Node28" Label="Death" NodeType="TerminalNode">
            <Prob xmi:id="_jMOwsKPEEeS0ZODt641SaQ" Value="Table4[start+_STAGE]"/>
            <MarkovData xsi:type="tree:MarkovJumpTransitionData" xmi:id="_bRaYE33ZEeSpdZGRlconag" MarkovJumpState="Death"/>
          </Node>
        </Node>
        <Node xmi:id="_bRaYFH3ZEeSpdZGRlconag" NameID="Node16" Label="Death" NodeType="TerminalNode">
          <Prob xmi:id="_GRZr0KOSEeSF2_qFfEoxSA" Value="0"/>
          <MarkovData xsi:type="tree:MarkovStateData" xmi:id="_bRaYFX3ZEeSpdZGRlconag"/>
        </Node>
        <Termination xmi:id="_bRaYFn3ZEeSpdZGRlconag" Value="_STAGE = 175" Comment="Default condition must be modified to correct rule for model."/>
      </Node>
    </Node>
    <Variable xmi:id="_gBQG0KFxEeS7EZjccYordA" NameID="Ci" Label="" Comment="" ShowInTree="false"/>
    <Variable xmi:id="_ueWpkKFxEeS7EZjccYordA" NameID="Cg" Label="" Comment="" ShowInTree="false"/>
    <Variable xmi:id="_2xNQkKFxEeS7EZjccYordA" NameID="Er" Label="&#x6c47;&#x7387;" Comment="" ShowInTree="false"/>
    <Variable xmi:id="_7SBT4KFyEeS7EZjccYordA" NameID="C1" Label="" Comment="" ShowInTree="false"/>
    <Variable xmi:id="_-TPCIKFyEeS7EZjccYordA" NameID="C2" Label="" Comment="" ShowInTree="false"/>
    <Variable xmi:id="_An-r8KFzEeS7EZjccYordA" NameID="C3" Label="" Comment="" ShowInTree="false"/>
    <Variable xmi:id="_D2lV8KFzEeS7EZjccYordA" NameID="C4" Label="" Comment="" ShowInTree="false"/>
    <Variable xmi:id="_48-5sKFzEeS7EZjccYordA" NameID="R1g" Label="" Comment="" ShowInTree="false"/>
    <Variable xmi:id="_PVGLMKF0EeS7EZjccYordA" NameID="R3g" Label="" Comment="" ShowInTree="false"/>
    <Variable xmi:id="_VOBGYKF0EeS7EZjccYordA" NameID="R4g" Label="" Comment="" ShowInTree="false"/>
    <Variable xmi:id="_aRzJUKF0EeS7EZjccYordA" NameID="R4i" Label="" Comment="" ShowInTree="false"/>
    <Variable xmi:id="_h_iREKF0EeS7EZjccYordA" NameID="R3i" Label="" Comment="" ShowInTree="false"/>
    <Variable xmi:id="_roiysKF0EeS7EZjccYordA" NameID="R2i" Label="" Comment="" ShowInTree="false"/>
    <Variable xmi:id="_-KvikKF0EeS7EZjccYordA" NameID="Upfs" Label="" Comment="" ShowInTree="false"/>
    <Variable xmi:id="_F_i7oKF1EeS7EZjccYordA" NameID="Udp" Label="" Comment="" ShowInTree="false"/>
    <Variable xmi:id="_ZEyuMKF1EeS7EZjccYordA" NameID="U1" Label="" Comment="" ShowInTree="false"/>
    <Variable xmi:id="_gonE8KF1EeS7EZjccYordA" NameID="U3" Label="" Comment="" ShowInTree="false"/>
    <Variable xmi:id="_j2hLYKF1EeS7EZjccYordA" NameID="U4" Label="" Comment="" ShowInTree="false"/>
    <Variable xmi:id="_m-GnYKF1EeS7EZjccYordA" NameID="U2" Label="" Comment="" ShowInTree="false"/>
    <Variable xmi:id="_ryzFcKF1EeS7EZjccYordA" NameID="Dis" Label="" Comment="" ShowInTree="false"/>
    <Variable xmi:id="_KLWcYaIzEeSJIeHn9qKLGw" NameID="Cr" Label="&#x7f8e;&#x5143;" Comment="" ShowInTree="false"/>
    <Variable xmi:id="_QIqIUKIzEeSJIeHn9qKLGw" NameID="Cft" Label="&#x7f8e;&#x5143;" Comment="" ShowInTree="false"/>
    <Variable xmi:id="_T3fxkKIzEeSJIeHn9qKLGw" NameID="Ctp" Label="&#x7f8e;&#x5143;" Comment="" ShowInTree="false"/>
    <Variable xmi:id="_0tngcaObEeS4yapreZE9zQ" NameID="start" Label="" Comment="" ShowInTree="false"/>
    <Variable xmi:id="_9Vqs0KPGEeS0ZODt641SaQ" NameID="GDP" Label="" Comment="" ShowInTree="false"/>
    <Variable xmi:id="_CO9sIKPJEeS0ZODt641SaQ" NameID="start1" Label="" Comment="" ShowInTree="false"/>
    <Variable xmi:id="_Gk4jgKPJEeS0ZODt641SaQ" NameID="start2" Label="" Comment="" ShowInTree="false"/>
    <Variable xmi:id="_K1FNYKPJEeS0ZODt641SaQ" NameID="start3" Label="" Comment="" ShowInTree="false"/>
    <Table xmi:id="_6bKSEKObEeS4yapreZE9zQ" NameID="Table1" Label="" Comment="" LookupMethod="RowColInterpolate" DataProvider="com.treeage.treeagepro.tables.sql.TableProvider">
      <DataProviderOptions xmi:id="_6bKSEaObEeS4yapreZE9zQ" key="null_values" value="error"/>
      <DataProviderOptions xmi:id="_6bKSEqObEeS4yapreZE9zQ" key="update" value="manually"/>
      <DataProviderOptions xmi:id="_6bKSE6ObEeS4yapreZE9zQ" key="idx" value="1.0"/>
      <DataProviderOptions xmi:id="_6bKSFKObEeS4yapreZE9zQ" key="inc" value="1.0"/>
      <DataProviderOptions xmi:id="_6bKSFaObEeS4yapreZE9zQ" key="gen_idx" value="false"/>
      <DataProviderOptions xmi:id="_6bKSFqObEeS4yapreZE9zQ" key="query" value="select * from my_table_name"/>
      <DataProviderOptions xmi:id="_6bKSF6ObEeS4yapreZE9zQ" key="substitute_expression" value=""/>
      <DataProviderOptions xmi:id="_6bKSGKObEeS4yapreZE9zQ" key="save_passsword" value="false"/>
      <DataProviderOptions xmi:id="_6bKSGaObEeS4yapreZE9zQ" key="warn_to_substituting" value="false"/>
      <DataProviderOptions xmi:id="_6bKSGqObEeS4yapreZE9zQ" key="user" value=""/>
      <DataProviderOptions xmi:id="_6bKSG6ObEeS4yapreZE9zQ" key="database" value=""/>
      <DataProviderOptions xmi:id="_6bKSHKObEeS4yapreZE9zQ" key="datasource" value="sun.jdbc.odbc.JdbcOdbcDriver"/>
      <Row xmi:id="_uD2P8KPDEeS0ZODt641SaQ" Index="1.0" Values="0.101917437"/>
      <Row xmi:id="_uD2P8aPDEeS0ZODt641SaQ" Index="2.0" Values="0.083971015"/>
      <Row xmi:id="_uD2P8qPDEeS0ZODt641SaQ" Index="3.0" Values="0.073726313"/>
      <Row xmi:id="_uD2P86PDEeS0ZODt641SaQ" Index="4.0" Values="0.065672342"/>
      <Row xmi:id="_uD2P9KPDEeS0ZODt641SaQ" Index="5.0" Values="0.058930082"/>
      <Row xmi:id="_uD2P9aPDEeS0ZODt641SaQ" Index="6.0" Values="0.053124892"/>
      <Row xmi:id="_uD2P9qPDEeS0ZODt641SaQ" Index="7.0" Values="0.048046948"/>
      <Row xmi:id="_uD2P96PDEeS0ZODt641SaQ" Index="8.0" Values="0.043560221"/>
      <Row xmi:id="_uD2P-KPDEeS0ZODt641SaQ" Index="9.0" Values="0.039568189"/>
      <Row xmi:id="_uD2P-aPDEeS0ZODt641SaQ" Index="10.0" Values="0.035998145"/>
      <Row xmi:id="_uD2P-qPDEeS0ZODt641SaQ" Index="11.0" Values="0.032792997"/>
      <Row xmi:id="_uD2P-6PDEeS0ZODt641SaQ" Index="12.0" Values="0.029906544"/>
      <Row xmi:id="_uD2P_KPDEeS0ZODt641SaQ" Index="13.0" Values="0.027300564"/>
      <Row xmi:id="_uD2P_aPDEeS0ZODt641SaQ" Index="14.0" Values="0.02494289"/>
      <Row xmi:id="_uD2P_qPDEeS0ZODt641SaQ" Index="15.0" Values="0.022806099"/>
      <Row xmi:id="_uD2P_6PDEeS0ZODt641SaQ" Index="16.0" Values="0.020866561"/>
      <Row xmi:id="_uD2QAKPDEeS0ZODt641SaQ" Index="17.0" Values="0.019103748"/>
      <Row xmi:id="_uD2QAaPDEeS0ZODt641SaQ" Index="18.0" Values="0.017499701"/>
      <Row xmi:id="_uD2QAqPDEeS0ZODt641SaQ" Index="19.0" Values="0.016038619"/>
      <Row xmi:id="_uD2QA6PDEeS0ZODt641SaQ" Index="20.0" Values="0.014706535"/>
      <Row xmi:id="_uD2QBKPDEeS0ZODt641SaQ" Index="21.0" Values="0.01349105"/>
      <Row xmi:id="_uD2QBaPDEeS0ZODt641SaQ" Index="22.0" Values="0.012381122"/>
      <Row xmi:id="_uD2QBqPDEeS0ZODt641SaQ" Index="23.0" Values="0.011366887"/>
      <Row xmi:id="_uD2QB6PDEeS0ZODt641SaQ" Index="24.0" Values="0.010439507"/>
      <Row xmi:id="_uD2QCKPDEeS0ZODt641SaQ" Index="25.0" Values="0.009591051"/>
      <Row xmi:id="_uD23AKPDEeS0ZODt641SaQ" Index="26.0" Values="0.008814382"/>
      <Row xmi:id="_uD23AaPDEeS0ZODt641SaQ" Index="27.0" Values="0.00810307"/>
      <Row xmi:id="_uD23AqPDEeS0ZODt641SaQ" Index="28.0" Values="0.007451309"/>
      <Row xmi:id="_uD23A6PDEeS0ZODt641SaQ" Index="29.0" Values="0.006853851"/>
      <Row xmi:id="_uD23BKPDEeS0ZODt641SaQ" Index="30.0" Values="0.006305946"/>
      <Row xmi:id="_uD23BaPDEeS0ZODt641SaQ" Index="31.0" Values="0.00580329"/>
      <Row xmi:id="_uD23BqPDEeS0ZODt641SaQ" Index="32.0" Values="0.005341975"/>
      <Row xmi:id="_uD23B6PDEeS0ZODt641SaQ" Index="33.0" Values="0.004918455"/>
      <Row xmi:id="_uD23CKPDEeS0ZODt641SaQ" Index="34.0" Values="0.004529506"/>
      <Row xmi:id="_uD23CaPDEeS0ZODt641SaQ" Index="35.0" Values="0.004172194"/>
      <Row xmi:id="_uD23CqPDEeS0ZODt641SaQ" Index="36.0" Values="0.003843847"/>
      <Row xmi:id="_uD23C6PDEeS0ZODt641SaQ" Index="37.0" Values="0.003542033"/>
      <Row xmi:id="_uD23DKPDEeS0ZODt641SaQ" Index="38.0" Values="0.003264531"/>
      <Row xmi:id="_uD23DaPDEeS0ZODt641SaQ" Index="39.0" Values="0.003009317"/>
      <Row xmi:id="_uD23DqPDEeS0ZODt641SaQ" Index="40.0" Values="0.002774542"/>
      <Row xmi:id="_uD23D6PDEeS0ZODt641SaQ" Index="41.0" Values="0.002558519"/>
      <Row xmi:id="_uD23EKPDEeS0ZODt641SaQ" Index="42.0" Values="0.002359703"/>
      <Row xmi:id="_uD23EaPDEeS0ZODt641SaQ" Index="43.0" Values="0.002176684"/>
      <Row xmi:id="_uD23EqPDEeS0ZODt641SaQ" Index="44.0" Values="0.00200817"/>
      <Row xmi:id="_uD23E6PDEeS0ZODt641SaQ" Index="45.0" Values="0.00185298"/>
      <Row xmi:id="_uD23FKPDEeS0ZODt641SaQ" Index="46.0" Values="0.001710033"/>
      <Row xmi:id="_uD23FaPDEeS0ZODt641SaQ" Index="47.0" Values="0.001578337"/>
      <Row xmi:id="_uD23FqPDEeS0ZODt641SaQ" Index="48.0" Values="0.001456985"/>
      <Row xmi:id="_uD23F6PDEeS0ZODt641SaQ" Index="49.0" Values="0.001345144"/>
      <Row xmi:id="_uD23GKPDEeS0ZODt641SaQ" Index="50.0" Values="0.00124205"/>
      <Row xmi:id="_uD23GaPDEeS0ZODt641SaQ" Index="51.0" Values="0.001147003"/>
      <Row xmi:id="_uD23GqPDEeS0ZODt641SaQ" Index="52.0" Values="0.001059362"/>
      <Row xmi:id="_uD23G6PDEeS0ZODt641SaQ" Index="53.0" Values="9.78536E-4"/>
      <Row xmi:id="_uD23HKPDEeS0ZODt641SaQ" Index="54.0" Values="9.03984E-4"/>
      <Row xmi:id="_uD23HaPDEeS0ZODt641SaQ" Index="55.0" Values="8.35208E-4"/>
      <Row xmi:id="_uD23HqPDEeS0ZODt641SaQ" Index="56.0" Values="7.71753E-4"/>
      <Row xmi:id="_uD23H6PDEeS0ZODt641SaQ" Index="57.0" Values="7.13197E-4"/>
      <Row xmi:id="_uD23IKPDEeS0ZODt641SaQ" Index="58.0" Values="6.59155E-4"/>
      <Row xmi:id="_uD23IaPDEeS0ZODt641SaQ" Index="59.0" Values="6.09273E-4"/>
      <Row xmi:id="_uD23IqPDEeS0ZODt641SaQ" Index="60.0" Values="5.63223E-4"/>
      <Row xmi:id="_uD23I6PDEeS0ZODt641SaQ" Index="61.0" Values="5.20707E-4"/>
      <Row xmi:id="_uD23JKPDEeS0ZODt641SaQ" Index="62.0" Values="4.81449E-4"/>
      <Row xmi:id="_uD23JaPDEeS0ZODt641SaQ" Index="63.0" Values="4.45193E-4"/>
      <Row xmi:id="_uD23JqPDEeS0ZODt641SaQ" Index="64.0" Values="4.11707E-4"/>
      <Row xmi:id="_uD23J6PDEeS0ZODt641SaQ" Index="65.0" Values="3.80776E-4"/>
      <Row xmi:id="_uD23KKPDEeS0ZODt641SaQ" Index="66.0" Values="3.52201E-4"/>
      <Row xmi:id="_uD23KaPDEeS0ZODt641SaQ" Index="67.0" Values="3.25799E-4"/>
      <Row xmi:id="_uD23KqPDEeS0ZODt641SaQ" Index="68.0" Values="3.01403E-4"/>
      <Row xmi:id="_uD23K6PDEeS0ZODt641SaQ" Index="69.0" Values="2.78859E-4"/>
      <Row xmi:id="_uD23LKPDEeS0ZODt641SaQ" Index="70.0" Values="2.58022E-4"/>
      <Row xmi:id="_uD3eEKPDEeS0ZODt641SaQ" Index="71.0" Values="2.38763E-4"/>
      <Row xmi:id="_uD3eEaPDEeS0ZODt641SaQ" Index="72.0" Values="2.20959E-4"/>
      <Row xmi:id="_uD3eEqPDEeS0ZODt641SaQ" Index="73.0" Values="2.045E-4"/>
      <Row xmi:id="_uD3eE6PDEeS0ZODt641SaQ" Index="74.0" Values="1.89281E-4"/>
      <Row xmi:id="_uD3eFKPDEeS0ZODt641SaQ" Index="75.0" Values="1.75209E-4"/>
      <Row xmi:id="_uD3eFaPDEeS0ZODt641SaQ" Index="76.0" Values="1.62196E-4"/>
      <Row xmi:id="_uD3eFqPDEeS0ZODt641SaQ" Index="77.0" Values="1.5016E-4"/>
      <Row xmi:id="_uD3eF6PDEeS0ZODt641SaQ" Index="78.0" Values="1.39028E-4"/>
      <Row xmi:id="_uD3eGKPDEeS0ZODt641SaQ" Index="79.0" Values="1.28731E-4"/>
      <Row xmi:id="_uD3eGaPDEeS0ZODt641SaQ" Index="80.0" Values="1.19205E-4"/>
      <Row xmi:id="_uD3eGqPDEeS0ZODt641SaQ" Index="81.0" Values="1.10392E-4"/>
      <Row xmi:id="_uD3eG6PDEeS0ZODt641SaQ" Index="82.0" Values="1.02237E-4"/>
      <Row xmi:id="_uD3eHKPDEeS0ZODt641SaQ" Index="83.0" Values="9.46919E-5"/>
      <Row xmi:id="_uD3eHaPDEeS0ZODt641SaQ" Index="84.0" Values="8.77093E-5"/>
      <Row xmi:id="_uD3eHqPDEeS0ZODt641SaQ" Index="85.0" Values="8.12471E-5"/>
      <Row xmi:id="_uD3eH6PDEeS0ZODt641SaQ" Index="86.0" Values="7.52659E-5"/>
      <Row xmi:id="_uD3eIKPDEeS0ZODt641SaQ" Index="87.0" Values="6.97297E-5"/>
      <Row xmi:id="_uD3eIaPDEeS0ZODt641SaQ" Index="88.0" Values="6.46048E-5"/>
      <Row xmi:id="_uD3eIqPDEeS0ZODt641SaQ" Index="89.0" Values="5.98604E-5"/>
      <Row xmi:id="_uD3eI6PDEeS0ZODt641SaQ" Index="90.0" Values="5.54679E-5"/>
      <Row xmi:id="_uD3eJKPDEeS0ZODt641SaQ" Index="91.0" Values="0.999343763"/>
      <Row xmi:id="_uD3eJaPDEeS0ZODt641SaQ" Index="92.0" Values="4.7635E-5"/>
      <Row xmi:id="_uD3eJqPDEeS0ZODt641SaQ" Index="93.0" Values="4.41477E-5"/>
      <Row xmi:id="_uD3eJ6PDEeS0ZODt641SaQ" Index="94.0" Values="4.09181E-5"/>
      <Row xmi:id="_uD3eKKPDEeS0ZODt641SaQ" Index="95.0" Values="3.7927E-5"/>
      <Row xmi:id="_uD3eKaPDEeS0ZODt641SaQ" Index="96.0" Values="3.51566E-5"/>
      <Row xmi:id="_uD3eKqPDEeS0ZODt641SaQ" Index="97.0" Values="3.25905E-5"/>
      <Row xmi:id="_uD3eK6PDEeS0ZODt641SaQ" Index="98.0" Values="3.02133E-5"/>
      <Row xmi:id="_uD3eLKPDEeS0ZODt641SaQ" Index="99.0" Values="2.80112E-5"/>
      <Row xmi:id="_uD3eLaPDEeS0ZODt641SaQ" Index="100.0" Values="2.59709E-5"/>
      <Row xmi:id="_uD3eLqPDEeS0ZODt641SaQ" Index="101.0" Values="2.40806E-5"/>
      <Row xmi:id="_uD3eL6PDEeS0ZODt641SaQ" Index="102.0" Values="2.23291E-5"/>
      <Row xmi:id="_uD3eMKPDEeS0ZODt641SaQ" Index="103.0" Values="2.07061E-5"/>
      <Row xmi:id="_uD3eMaPDEeS0ZODt641SaQ" Index="104.0" Values="1.9202E-5"/>
      <Row xmi:id="_uD3eMqPDEeS0ZODt641SaQ" Index="105.0" Values="1.78082E-5"/>
      <Row xmi:id="_uD3eM6PDEeS0ZODt641SaQ" Index="106.0" Values="1.65164E-5"/>
      <Row xmi:id="_uD3eNKPDEeS0ZODt641SaQ" Index="107.0" Values="1.5319E-5"/>
      <Row xmi:id="_uD3eNaPDEeS0ZODt641SaQ" Index="108.0" Values="1.42092E-5"/>
      <Row xmi:id="_uD4FIKPDEeS0ZODt641SaQ" Index="109.0" Values="1.31805E-5"/>
      <Row xmi:id="_uD4FIaPDEeS0ZODt641SaQ" Index="110.0" Values="1.22268E-5"/>
      <Row xmi:id="_uD4FIqPDEeS0ZODt641SaQ" Index="111.0" Values="1.13427E-5"/>
      <Row xmi:id="_uD4FI6PDEeS0ZODt641SaQ" Index="112.0" Values="1.0523E-5"/>
      <Row xmi:id="_uD4FJKPDEeS0ZODt641SaQ" Index="113.0" Values="9.76305E-6"/>
      <Row xmi:id="_uD4FJaPDEeS0ZODt641SaQ" Index="114.0" Values="9.0584E-6"/>
      <Row xmi:id="_uD4FJqPDEeS0ZODt641SaQ" Index="115.0" Values="8.40499E-6"/>
      <Row xmi:id="_uD4FJ6PDEeS0ZODt641SaQ" Index="116.0" Values="7.79908E-6"/>
      <Row xmi:id="_uD4FKKPDEeS0ZODt641SaQ" Index="117.0" Values="7.23718E-6"/>
      <Row xmi:id="_uD4FKaPDEeS0ZODt641SaQ" Index="118.0" Values="6.71607E-6"/>
      <Row xmi:id="_uD4FKqPDEeS0ZODt641SaQ" Index="119.0" Values="6.23277E-6"/>
      <Row xmi:id="_uD4FK6PDEeS0ZODt641SaQ" Index="120.0" Values="5.7845E-6"/>
      <Row xmi:id="_uD4FLKPDEeS0ZODt641SaQ" Index="121.0" Values="5.36871E-6"/>
      <Row xmi:id="_uD4FLaPDEeS0ZODt641SaQ" Index="122.0" Values="4.98302E-6"/>
      <Row xmi:id="_uD4FLqPDEeS0ZODt641SaQ" Index="123.0" Values="4.62524E-6"/>
      <Row xmi:id="_uD4FL6PDEeS0ZODt641SaQ" Index="124.0" Values="4.29333E-6"/>
      <Row xmi:id="_uD4FMKPDEeS0ZODt641SaQ" Index="125.0" Values="3.98542E-6"/>
      <Row xmi:id="_uD4FMaPDEeS0ZODt641SaQ" Index="126.0" Values="3.69974E-6"/>
      <Row xmi:id="_uD4FMqPDEeS0ZODt641SaQ" Index="127.0" Values="3.43468E-6"/>
      <Row xmi:id="_uD4FM6PDEeS0ZODt641SaQ" Index="128.0" Values="3.18874E-6"/>
      <Row xmi:id="_uD4FNKPDEeS0ZODt641SaQ" Index="129.0" Values="2.96054E-6"/>
      <Row xmi:id="_uD4FNaPDEeS0ZODt641SaQ" Index="130.0" Values="2.74877E-6"/>
      <Row xmi:id="_uD4FNqPDEeS0ZODt641SaQ" Index="131.0" Values="2.55226E-6"/>
      <Row xmi:id="_uD4FN6PDEeS0ZODt641SaQ" Index="132.0" Values="2.36989E-6"/>
      <Row xmi:id="_uD4FOKPDEeS0ZODt641SaQ" Index="133.0" Values="2.20064E-6"/>
      <Row xmi:id="_uD4FOaPDEeS0ZODt641SaQ" Index="134.0" Values="2.04356E-6"/>
      <Row xmi:id="_uD4FOqPDEeS0ZODt641SaQ" Index="135.0" Values="1.89776E-6"/>
      <Row xmi:id="_uD4FO6PDEeS0ZODt641SaQ" Index="136.0" Values="0.999976888"/>
      <Row xmi:id="_uD4FPKPDEeS0ZODt641SaQ" Index="137.0" Values="1.63682E-6"/>
      <Row xmi:id="_uD4FPaPDEeS0ZODt641SaQ" Index="138.0" Values="1.52021E-6"/>
      <Row xmi:id="_uD4FPqPDEeS0ZODt641SaQ" Index="139.0" Values="1.41197E-6"/>
      <Row xmi:id="_uD4FP6PDEeS0ZODt641SaQ" Index="140.0" Values="1.31148E-6"/>
      <Row xmi:id="_uD4FQKPDEeS0ZODt641SaQ" Index="141.0" Values="1.21819E-6"/>
      <Row xmi:id="_uD4FQaPDEeS0ZODt641SaQ" Index="142.0" Values="1.13158E-6"/>
      <Row xmi:id="_uD4FQqPDEeS0ZODt641SaQ" Index="143.0" Values="1.05116E-6"/>
      <Row xmi:id="_uD4FQ6PDEeS0ZODt641SaQ" Index="144.0" Values="9.76492E-7"/>
      <Row xmi:id="_uD4FRKPDEeS0ZODt641SaQ" Index="145.0" Values="9.07161E-7"/>
      <Row xmi:id="_uD4FRaPDEeS0ZODt641SaQ" Index="146.0" Values="8.42782E-7"/>
      <Row xmi:id="_uD4FRqPDEeS0ZODt641SaQ" Index="147.0" Values="7.83E-7"/>
      <Row xmi:id="_uD4FR6PDEeS0ZODt641SaQ" Index="148.0" Values="7.27484E-7"/>
      <Row xmi:id="_uD4FSKPDEeS0ZODt641SaQ" Index="149.0" Values="6.75927E-7"/>
      <Row xmi:id="_uD4FSaPDEeS0ZODt641SaQ" Index="150.0" Values="6.28046E-7"/>
      <Row xmi:id="_uD4FSqPDEeS0ZODt641SaQ" Index="151.0" Values="5.83577E-7"/>
      <Row xmi:id="_uD4FS6PDEeS0ZODt641SaQ" Index="152.0" Values="5.42274E-7"/>
      <Row xmi:id="_uD4FTKPDEeS0ZODt641SaQ" Index="153.0" Values="5.03912E-7"/>
      <Row xmi:id="_uD4FTaPDEeS0ZODt641SaQ" Index="154.0" Values="4.68279E-7"/>
      <Row xmi:id="_uD4FTqPDEeS0ZODt641SaQ" Index="155.0" Values="4.35181E-7"/>
      <Row xmi:id="_uD4FT6PDEeS0ZODt641SaQ" Index="156.0" Values="4.04435E-7"/>
      <Row xmi:id="_uD4FUKPDEeS0ZODt641SaQ" Index="157.0" Values="3.75873E-7"/>
      <Row xmi:id="_uD4FUaPDEeS0ZODt641SaQ" Index="158.0" Values="3.4934E-7"/>
      <Row xmi:id="_uD4FUqPDEeS0ZODt641SaQ" Index="159.0" Values="3.24691E-7"/>
      <Row xmi:id="_uD4FU6PDEeS0ZODt641SaQ" Index="160.0" Values="3.0179E-7"/>
      <Row xmi:id="_uD4FVKPDEeS0ZODt641SaQ" Index="161.0" Values="2.80513E-7"/>
      <Row xmi:id="_uD4FVaPDEeS0ZODt641SaQ" Index="162.0" Values="2.60745E-7"/>
      <Row xmi:id="_uD4FVqPDEeS0ZODt641SaQ" Index="163.0" Values="2.42377E-7"/>
      <Row xmi:id="_uD4FV6PDEeS0ZODt641SaQ" Index="164.0" Values="2.2531E-7"/>
      <Row xmi:id="_uD4FWKPDEeS0ZODt641SaQ" Index="165.0" Values="2.09452E-7"/>
      <Row xmi:id="_uD4FWaPDEeS0ZODt641SaQ" Index="166.0" Values="1.94715E-7"/>
      <Row xmi:id="_uD4FWqPDEeS0ZODt641SaQ" Index="167.0" Values="1.81021E-7"/>
      <Row xmi:id="_uD4sMKPDEeS0ZODt641SaQ" Index="168.0" Values="1.68295E-7"/>
      <Row xmi:id="_uD4sMaPDEeS0ZODt641SaQ" Index="169.0" Values="1.56468E-7"/>
      <Row xmi:id="_uD4sMqPDEeS0ZODt641SaQ" Index="170.0" Values="1.45477E-7"/>
      <Row xmi:id="_uD4sM6PDEeS0ZODt641SaQ" Index="171.0" Values="1.35262E-7"/>
      <Row xmi:id="_uD4sNKPDEeS0ZODt641SaQ" Index="172.0" Values="1.25768E-7"/>
      <Row xmi:id="_uD4sNaPDEeS0ZODt641SaQ" Index="173.0" Values="1.16944E-7"/>
      <Row xmi:id="_uD4sNqPDEeS0ZODt641SaQ" Index="174.0" Values="1.08742E-7"/>
      <Row xmi:id="_uD4sN6PDEeS0ZODt641SaQ" Index="175.0" Values="1.01118E-7"/>
      <ColumnLabel>Value 1</ColumnLabel>
      <ColumnLabel>Value 2</ColumnLabel>
    </Table>
    <Table xmi:id="_IkYvYKPEEeS0ZODt641SaQ" NameID="Table2" Label="" Comment="" LookupMethod="RowColInterpolate" DataProvider="com.treeage.treeagepro.tables.sql.TableProvider">
      <DataProviderOptions xmi:id="_IkYvYaPEEeS0ZODt641SaQ" key="null_values" value="error"/>
      <DataProviderOptions xmi:id="_IkYvYqPEEeS0ZODt641SaQ" key="update" value="manually"/>
      <DataProviderOptions xmi:id="_IkYvY6PEEeS0ZODt641SaQ" key="idx" value="1.0"/>
      <DataProviderOptions xmi:id="_IkYvZKPEEeS0ZODt641SaQ" key="inc" value="1.0"/>
      <DataProviderOptions xmi:id="_IkYvZaPEEeS0ZODt641SaQ" key="gen_idx" value="false"/>
      <DataProviderOptions xmi:id="_IkYvZqPEEeS0ZODt641SaQ" key="query" value="select * from my_table_name"/>
      <DataProviderOptions xmi:id="_IkYvZ6PEEeS0ZODt641SaQ" key="substitute_expression" value=""/>
      <DataProviderOptions xmi:id="_IkYvaKPEEeS0ZODt641SaQ" key="save_passsword" value="false"/>
      <DataProviderOptions xmi:id="_IkYvaaPEEeS0ZODt641SaQ" key="warn_to_substituting" value="false"/>
      <DataProviderOptions xmi:id="_IkYvaqPEEeS0ZODt641SaQ" key="user" value=""/>
      <DataProviderOptions xmi:id="_IkYva6PEEeS0ZODt641SaQ" key="database" value=""/>
      <DataProviderOptions xmi:id="_IkYvbKPEEeS0ZODt641SaQ" key="datasource" value="sun.jdbc.odbc.JdbcOdbcDriver"/>
      <Row xmi:id="_OHWosKPEEeS0ZODt641SaQ" Index="1.0" Values="0.023291446"/>
      <Row xmi:id="_OHWosaPEEeS0ZODt641SaQ" Index="2.0" Values="0.028355531"/>
      <Row xmi:id="_OHWosqPEEeS0ZODt641SaQ" Index="3.0" Values="0.030041753"/>
      <Row xmi:id="_OHWos6PEEeS0ZODt641SaQ" Index="4.0" Values="0.030787731"/>
      <Row xmi:id="_OHWotKPEEeS0ZODt641SaQ" Index="5.0" Values="0.031037196"/>
      <Row xmi:id="_OHWotaPEEeS0ZODt641SaQ" Index="6.0" Values="0.030975127"/>
      <Row xmi:id="_OHWotqPEEeS0ZODt641SaQ" Index="7.0" Values="0.030700389"/>
      <Row xmi:id="_OHWot6PEEeS0ZODt641SaQ" Index="8.0" Values="0.030273543"/>
      <Row xmi:id="_OHWouKPEEeS0ZODt641SaQ" Index="9.0" Values="0.029735049"/>
      <Row xmi:id="_OHWouaPEEeS0ZODt641SaQ" Index="10.0" Values="0.029113596"/>
      <Row xmi:id="_OHWouqPEEeS0ZODt641SaQ" Index="11.0" Values="0.028430408"/>
      <Row xmi:id="_OHWou6PEEeS0ZODt641SaQ" Index="12.0" Values="0.027701691"/>
      <Row xmi:id="_OHWovKPEEeS0ZODt641SaQ" Index="13.0" Values="0.02694011"/>
      <Row xmi:id="_OHWovaPEEeS0ZODt641SaQ" Index="14.0" Values="0.026155741"/>
      <Row xmi:id="_OHWovqPEEeS0ZODt641SaQ" Index="15.0" Values="0.025356706"/>
      <Row xmi:id="_OHWov6PEEeS0ZODt641SaQ" Index="16.0" Values="0.024549618"/>
      <Row xmi:id="_OHWowKPEEeS0ZODt641SaQ" Index="17.0" Values="0.023739897"/>
      <Row xmi:id="_OHWowaPEEeS0ZODt641SaQ" Index="18.0" Values="0.022932006"/>
      <Row xmi:id="_OHWowqPEEeS0ZODt641SaQ" Index="19.0" Values="0.022129632"/>
      <Row xmi:id="_OHWow6PEEeS0ZODt641SaQ" Index="20.0" Values="0.021335816"/>
      <Row xmi:id="_OHWoxKPEEeS0ZODt641SaQ" Index="21.0" Values="0.020553068"/>
      <Row xmi:id="_OHWoxaPEEeS0ZODt641SaQ" Index="22.0" Values="0.019783448"/>
      <Row xmi:id="_OHWoxqPEEeS0ZODt641SaQ" Index="23.0" Values="0.019028638"/>
      <Row xmi:id="_OHWox6PEEeS0ZODt641SaQ" Index="24.0" Values="0.018289998"/>
      <Row xmi:id="_OHWoyKPEEeS0ZODt641SaQ" Index="25.0" Values="0.017568614"/>
      <Row xmi:id="_OHWoyaPEEeS0ZODt641SaQ" Index="26.0" Values="0.016865335"/>
      <Row xmi:id="_OHWoyqPEEeS0ZODt641SaQ" Index="27.0" Values="0.01618081"/>
      <Row xmi:id="_OHWoy6PEEeS0ZODt641SaQ" Index="28.0" Values="0.015515512"/>
      <Row xmi:id="_OHWozKPEEeS0ZODt641SaQ" Index="29.0" Values="0.014869767"/>
      <Row xmi:id="_OHWozaPEEeS0ZODt641SaQ" Index="30.0" Values="0.014243769"/>
      <Row xmi:id="_OHWozqPEEeS0ZODt641SaQ" Index="31.0" Values="0.013637603"/>
      <Row xmi:id="_OHWoz6PEEeS0ZODt641SaQ" Index="32.0" Values="0.013051258"/>
      <Row xmi:id="_OHWo0KPEEeS0ZODt641SaQ" Index="33.0" Values="0.012484639"/>
      <Row xmi:id="_OHWo0aPEEeS0ZODt641SaQ" Index="34.0" Values="0.011937583"/>
      <Row xmi:id="_OHWo0qPEEeS0ZODt641SaQ" Index="35.0" Values="0.011409867"/>
      <Row xmi:id="_OHWo06PEEeS0ZODt641SaQ" Index="36.0" Values="0.010901216"/>
      <Row xmi:id="_OHWo1KPEEeS0ZODt641SaQ" Index="37.0" Values="0.010411311"/>
      <Row xmi:id="_OHWo1aPEEeS0ZODt641SaQ" Index="38.0" Values="0.009939799"/>
      <Row xmi:id="_OHWo1qPEEeS0ZODt641SaQ" Index="39.0" Values="0.009486297"/>
      <Row xmi:id="_OHWo16PEEeS0ZODt641SaQ" Index="40.0" Values="0.009050397"/>
      <Row xmi:id="_OHWo2KPEEeS0ZODt641SaQ" Index="41.0" Values="0.008631671"/>
      <Row xmi:id="_OHWo2aPEEeS0ZODt641SaQ" Index="42.0" Values="0.008229677"/>
      <Row xmi:id="_OHXPwKPEEeS0ZODt641SaQ" Index="43.0" Values="0.00784396"/>
      <Row xmi:id="_OHXPwaPEEeS0ZODt641SaQ" Index="44.0" Values="0.007474057"/>
      <Row xmi:id="_OHXPwqPEEeS0ZODt641SaQ" Index="45.0" Values="0.0071195"/>
      <Row xmi:id="_OHXPw6PEEeS0ZODt641SaQ" Index="46.0" Values="0.006779819"/>
      <Row xmi:id="_OHXPxKPEEeS0ZODt641SaQ" Index="47.0" Values="0.006454541"/>
      <Row xmi:id="_OHXPxaPEEeS0ZODt641SaQ" Index="48.0" Values="0.006143196"/>
      <Row xmi:id="_OHXPxqPEEeS0ZODt641SaQ" Index="49.0" Values="0.005845317"/>
      <Row xmi:id="_OHXPx6PEEeS0ZODt641SaQ" Index="50.0" Values="0.005560439"/>
      <Row xmi:id="_OHXPyKPEEeS0ZODt641SaQ" Index="51.0" Values="0.005288106"/>
      <Row xmi:id="_OHXPyaPEEeS0ZODt641SaQ" Index="52.0" Values="0.005027866"/>
      <Row xmi:id="_OHXPyqPEEeS0ZODt641SaQ" Index="53.0" Values="0.004779276"/>
      <Row xmi:id="_OHXPy6PEEeS0ZODt641SaQ" Index="54.0" Values="0.004541902"/>
      <Row xmi:id="_OHXPzKPEEeS0ZODt641SaQ" Index="55.0" Values="0.004315317"/>
      <Row xmi:id="_OHXPzaPEEeS0ZODt641SaQ" Index="56.0" Values="0.004099105"/>
      <Row xmi:id="_OHXPzqPEEeS0ZODt641SaQ" Index="57.0" Values="0.00389286"/>
      <Row xmi:id="_OHXPz6PEEeS0ZODt641SaQ" Index="58.0" Values="0.003696186"/>
      <Row xmi:id="_OHXP0KPEEeS0ZODt641SaQ" Index="59.0" Values="0.003508699"/>
      <Row xmi:id="_OHXP0aPEEeS0ZODt641SaQ" Index="60.0" Values="0.003330023"/>
      <Row xmi:id="_OHXP0qPEEeS0ZODt641SaQ" Index="61.0" Values="0.003159796"/>
      <Row xmi:id="_OHXP06PEEeS0ZODt641SaQ" Index="62.0" Values="0.002997664"/>
      <Row xmi:id="_OHXP1KPEEeS0ZODt641SaQ" Index="63.0" Values="0.002843287"/>
      <Row xmi:id="_OHXP1aPEEeS0ZODt641SaQ" Index="64.0" Values="0.002696335"/>
      <Row xmi:id="_OHXP1qPEEeS0ZODt641SaQ" Index="65.0" Values="0.002556487"/>
      <Row xmi:id="_OHXP16PEEeS0ZODt641SaQ" Index="66.0" Values="0.002423437"/>
      <Row xmi:id="_OHXP2KPEEeS0ZODt641SaQ" Index="67.0" Values="0.002296884"/>
      <Row xmi:id="_OHXP2aPEEeS0ZODt641SaQ" Index="68.0" Values="0.002176544"/>
      <Row xmi:id="_OHXP2qPEEeS0ZODt641SaQ" Index="69.0" Values="0.002062138"/>
      <Row xmi:id="_OHXP26PEEeS0ZODt641SaQ" Index="70.0" Values="0.001953401"/>
      <Row xmi:id="_OHXP3KPEEeS0ZODt641SaQ" Index="71.0" Values="0.001850076"/>
      <Row xmi:id="_OHXP3aPEEeS0ZODt641SaQ" Index="72.0" Values="0.001751916"/>
      <Row xmi:id="_OHXP3qPEEeS0ZODt641SaQ" Index="73.0" Values="0.001658684"/>
      <Row xmi:id="_OHXP36PEEeS0ZODt641SaQ" Index="74.0" Values="0.001570153"/>
      <Row xmi:id="_OHXP4KPEEeS0ZODt641SaQ" Index="75.0" Values="0.001486103"/>
      <Row xmi:id="_OHXP4aPEEeS0ZODt641SaQ" Index="76.0" Values="0.001406326"/>
      <Row xmi:id="_OHXP4qPEEeS0ZODt641SaQ" Index="77.0" Values="0.001330619"/>
      <Row xmi:id="_OHXP46PEEeS0ZODt641SaQ" Index="78.0" Values="0.001258789"/>
      <Row xmi:id="_OHXP5KPEEeS0ZODt641SaQ" Index="79.0" Values="0.001190653"/>
      <Row xmi:id="_OHXP5aPEEeS0ZODt641SaQ" Index="80.0" Values="0.001126032"/>
      <Row xmi:id="_OHXP5qPEEeS0ZODt641SaQ" Index="81.0" Values="0.001064758"/>
      <Row xmi:id="_OHXP56PEEeS0ZODt641SaQ" Index="82.0" Values="0.001006668"/>
      <Row xmi:id="_OHXP6KPEEeS0ZODt641SaQ" Index="83.0" Values="9.51607E-4"/>
      <Row xmi:id="_OHXP6aPEEeS0ZODt641SaQ" Index="84.0" Values="8.99427E-4"/>
      <Row xmi:id="_OHXP6qPEEeS0ZODt641SaQ" Index="85.0" Values="8.49987E-4"/>
      <Row xmi:id="_OHXP66PEEeS0ZODt641SaQ" Index="86.0" Values="8.0315E-4"/>
      <Row xmi:id="_OHXP7KPEEeS0ZODt641SaQ" Index="87.0" Values="7.58788E-4"/>
      <Row xmi:id="_OHXP7aPEEeS0ZODt641SaQ" Index="88.0" Values="7.16777E-4"/>
      <Row xmi:id="_OHXP7qPEEeS0ZODt641SaQ" Index="89.0" Values="6.76999E-4"/>
      <Row xmi:id="_OHXP76PEEeS0ZODt641SaQ" Index="90.0" Values="6.39342E-4"/>
      <Row xmi:id="_OHXP8KPEEeS0ZODt641SaQ" Index="91.0" Values="6.03699E-4"/>
      <Row xmi:id="_OHXP8aPEEeS0ZODt641SaQ" Index="92.0" Values="5.69968E-4"/>
      <Row xmi:id="_OHXP8qPEEeS0ZODt641SaQ" Index="93.0" Values="5.38052E-4"/>
      <Row xmi:id="_OHXP86PEEeS0ZODt641SaQ" Index="94.0" Values="5.07856E-4"/>
      <Row xmi:id="_OHXP9KPEEeS0ZODt641SaQ" Index="95.0" Values="4.79295E-4"/>
      <Row xmi:id="_OHXP9aPEEeS0ZODt641SaQ" Index="96.0" Values="4.52282E-4"/>
      <Row xmi:id="_OHXP9qPEEeS0ZODt641SaQ" Index="97.0" Values="4.26738E-4"/>
      <Row xmi:id="_OHXP96PEEeS0ZODt641SaQ" Index="98.0" Values="4.02587E-4"/>
      <Row xmi:id="_OHXP-KPEEeS0ZODt641SaQ" Index="99.0" Values="3.79756E-4"/>
      <Row xmi:id="_OHXP-aPEEeS0ZODt641SaQ" Index="100.0" Values="3.58177E-4"/>
      <Row xmi:id="_OHXP-qPEEeS0ZODt641SaQ" Index="101.0" Values="3.37783E-4"/>
      <Row xmi:id="_OHXP-6PEEeS0ZODt641SaQ" Index="102.0" Values="3.18512E-4"/>
      <Row xmi:id="_OHXP_KPEEeS0ZODt641SaQ" Index="103.0" Values="3.00306E-4"/>
      <Row xmi:id="_OHXP_aPEEeS0ZODt641SaQ" Index="104.0" Values="2.83107E-4"/>
      <Row xmi:id="_OHXP_qPEEeS0ZODt641SaQ" Index="105.0" Values="2.66862E-4"/>
      <Row xmi:id="_OHXP_6PEEeS0ZODt641SaQ" Index="106.0" Values="2.51521E-4"/>
      <Row xmi:id="_OHXQAKPEEeS0ZODt641SaQ" Index="107.0" Values="2.37034E-4"/>
      <Row xmi:id="_OHXQAaPEEeS0ZODt641SaQ" Index="108.0" Values="2.23357E-4"/>
      <Row xmi:id="_OHXQAqPEEeS0ZODt641SaQ" Index="109.0" Values="2.10446E-4"/>
      <Row xmi:id="_OHXQA6PEEeS0ZODt641SaQ" Index="110.0" Values="1.98259E-4"/>
      <Row xmi:id="_OHXQBKPEEeS0ZODt641SaQ" Index="111.0" Values="1.86758E-4"/>
      <Row xmi:id="_OHXQBaPEEeS0ZODt641SaQ" Index="112.0" Values="1.75904E-4"/>
      <Row xmi:id="_OHXQBqPEEeS0ZODt641SaQ" Index="113.0" Values="1.65664E-4"/>
      <Row xmi:id="_OHXQB6PEEeS0ZODt641SaQ" Index="114.0" Values="1.56003E-4"/>
      <Row xmi:id="_OHXQCKPEEeS0ZODt641SaQ" Index="115.0" Values="1.4689E-4"/>
      <Row xmi:id="_OHXQCaPEEeS0ZODt641SaQ" Index="116.0" Values="1.38295E-4"/>
      <Row xmi:id="_OHXQCqPEEeS0ZODt641SaQ" Index="117.0" Values="1.30189E-4"/>
      <Row xmi:id="_OHXQC6PEEeS0ZODt641SaQ" Index="118.0" Values="1.22546E-4"/>
      <Row xmi:id="_OHXQDKPEEeS0ZODt641SaQ" Index="119.0" Values="1.1534E-4"/>
      <Row xmi:id="_OHXQDaPEEeS0ZODt641SaQ" Index="120.0" Values="1.08546E-4"/>
      <Row xmi:id="_OHX20KPEEeS0ZODt641SaQ" Index="121.0" Values="1.02143E-4"/>
      <Row xmi:id="_OHX20aPEEeS0ZODt641SaQ" Index="122.0" Values="9.61075E-5"/>
      <Row xmi:id="_OHX20qPEEeS0ZODt641SaQ" Index="123.0" Values="9.04198E-5"/>
      <Row xmi:id="_OHX206PEEeS0ZODt641SaQ" Index="124.0" Values="8.50604E-5"/>
      <Row xmi:id="_OHX21KPEEeS0ZODt641SaQ" Index="125.0" Values="8.00109E-5"/>
      <Row xmi:id="_OHX21aPEEeS0ZODt641SaQ" Index="126.0" Values="7.52538E-5"/>
      <Row xmi:id="_OHX21qPEEeS0ZODt641SaQ" Index="127.0" Values="7.07728E-5"/>
      <Row xmi:id="_OHX216PEEeS0ZODt641SaQ" Index="128.0" Values="6.65523E-5"/>
      <Row xmi:id="_OHX22KPEEeS0ZODt641SaQ" Index="129.0" Values="6.25776E-5"/>
      <Row xmi:id="_OHX22aPEEeS0ZODt641SaQ" Index="130.0" Values="5.88348E-5"/>
      <Row xmi:id="_OHX22qPEEeS0ZODt641SaQ" Index="131.0" Values="5.53107E-5"/>
      <Row xmi:id="_OHX226PEEeS0ZODt641SaQ" Index="132.0" Values="5.19929E-5"/>
      <Row xmi:id="_OHX23KPEEeS0ZODt641SaQ" Index="133.0" Values="4.88696E-5"/>
      <Row xmi:id="_OHX23aPEEeS0ZODt641SaQ" Index="134.0" Values="4.59298E-5"/>
      <Row xmi:id="_OHX23qPEEeS0ZODt641SaQ" Index="135.0" Values="4.31629E-5"/>
      <Row xmi:id="_OHX236PEEeS0ZODt641SaQ" Index="136.0" Values="4.05591E-5"/>
      <Row xmi:id="_OHX24KPEEeS0ZODt641SaQ" Index="137.0" Values="3.8109E-5"/>
      <Row xmi:id="_OHX24aPEEeS0ZODt641SaQ" Index="138.0" Values="3.58037E-5"/>
      <Row xmi:id="_OHX24qPEEeS0ZODt641SaQ" Index="139.0" Values="3.36349E-5"/>
      <Row xmi:id="_OHX246PEEeS0ZODt641SaQ" Index="140.0" Values="3.15947E-5"/>
      <Row xmi:id="_OHX25KPEEeS0ZODt641SaQ" Index="141.0" Values="2.96758E-5"/>
      <Row xmi:id="_OHX25aPEEeS0ZODt641SaQ" Index="142.0" Values="2.78709E-5"/>
      <Row xmi:id="_OHX25qPEEeS0ZODt641SaQ" Index="143.0" Values="2.61736E-5"/>
      <Row xmi:id="_OHX256PEEeS0ZODt641SaQ" Index="144.0" Values="2.45776E-5"/>
      <Row xmi:id="_OHX26KPEEeS0ZODt641SaQ" Index="145.0" Values="2.3077E-5"/>
      <Row xmi:id="_OHX26aPEEeS0ZODt641SaQ" Index="146.0" Values="2.16661E-5"/>
      <Row xmi:id="_OHX26qPEEeS0ZODt641SaQ" Index="147.0" Values="2.03399E-5"/>
      <Row xmi:id="_OHX266PEEeS0ZODt641SaQ" Index="148.0" Values="1.90932E-5"/>
      <Row xmi:id="_OHX27KPEEeS0ZODt641SaQ" Index="149.0" Values="1.79215E-5"/>
      <Row xmi:id="_OHX27aPEEeS0ZODt641SaQ" Index="150.0" Values="1.68203E-5"/>
      <Row xmi:id="_OHX27qPEEeS0ZODt641SaQ" Index="151.0" Values="1.57855E-5"/>
      <Row xmi:id="_OHX276PEEeS0ZODt641SaQ" Index="152.0" Values="1.48132E-5"/>
      <Row xmi:id="_OHX28KPEEeS0ZODt641SaQ" Index="153.0" Values="1.38996E-5"/>
      <Row xmi:id="_OHX28aPEEeS0ZODt641SaQ" Index="154.0" Values="1.30414E-5"/>
      <Row xmi:id="_OHX28qPEEeS0ZODt641SaQ" Index="155.0" Values="1.22351E-5"/>
      <Row xmi:id="_OHX286PEEeS0ZODt641SaQ" Index="156.0" Values="1.14779E-5"/>
      <Row xmi:id="_OHX29KPEEeS0ZODt641SaQ" Index="157.0" Values="1.07666E-5"/>
      <Row xmi:id="_OHX29aPEEeS0ZODt641SaQ" Index="158.0" Values="1.00986E-5"/>
      <Row xmi:id="_OHX29qPEEeS0ZODt641SaQ" Index="159.0" Values="9.47138E-6"/>
      <Row xmi:id="_OHX296PEEeS0ZODt641SaQ" Index="160.0" Values="8.8824E-6"/>
      <Row xmi:id="_OHX2-KPEEeS0ZODt641SaQ" Index="161.0" Values="8.32942E-6"/>
      <Row xmi:id="_OHX2-aPEEeS0ZODt641SaQ" Index="162.0" Values="7.81026E-6"/>
      <Row xmi:id="_OHX2-qPEEeS0ZODt641SaQ" Index="163.0" Values="7.32292E-6"/>
      <Row xmi:id="_OHX2-6PEEeS0ZODt641SaQ" Index="164.0" Values="6.86547E-6"/>
      <Row xmi:id="_OHX2_KPEEeS0ZODt641SaQ" Index="165.0" Values="6.43611E-6"/>
      <Row xmi:id="_OHX2_aPEEeS0ZODt641SaQ" Index="166.0" Values="6.03316E-6"/>
      <Row xmi:id="_OHX2_qPEEeS0ZODt641SaQ" Index="167.0" Values="5.65502E-6"/>
      <Row xmi:id="_OHX2_6PEEeS0ZODt641SaQ" Index="168.0" Values="5.30019E-6"/>
      <Row xmi:id="_OHX3AKPEEeS0ZODt641SaQ" Index="169.0" Values="4.96726E-6"/>
      <Row xmi:id="_OHX3AaPEEeS0ZODt641SaQ" Index="170.0" Values="4.65491E-6"/>
      <Row xmi:id="_OHX3AqPEEeS0ZODt641SaQ" Index="171.0" Values="4.36189E-6"/>
      <Row xmi:id="_OHX3A6PEEeS0ZODt641SaQ" Index="172.0" Values="4.08702E-6"/>
      <Row xmi:id="_OHYd4KPEEeS0ZODt641SaQ" Index="173.0" Values="3.82919E-6"/>
      <Row xmi:id="_OHYd4aPEEeS0ZODt641SaQ" Index="174.0" Values="3.58738E-6"/>
      <Row xmi:id="_OHYd4qPEEeS0ZODt641SaQ" Index="175.0" Values="3.3606E-6"/>
      <ColumnLabel>Value 1</ColumnLabel>
      <ColumnLabel>Value 2</ColumnLabel>
    </Table>
    <Table xmi:id="_VtghwKPEEeS0ZODt641SaQ" NameID="Table3" Label="" Comment="" LookupMethod="RowColInterpolate" DataProvider="com.treeage.treeagepro.tables.sql.TableProvider">
      <DataProviderOptions xmi:id="_VtghwaPEEeS0ZODt641SaQ" key="null_values" value="error"/>
      <DataProviderOptions xmi:id="_VtghwqPEEeS0ZODt641SaQ" key="update" value="manually"/>
      <DataProviderOptions xmi:id="_Vtghw6PEEeS0ZODt641SaQ" key="idx" value="1.0"/>
      <DataProviderOptions xmi:id="_VtghxKPEEeS0ZODt641SaQ" key="inc" value="1.0"/>
      <DataProviderOptions xmi:id="_VtghxaPEEeS0ZODt641SaQ" key="gen_idx" value="false"/>
      <DataProviderOptions xmi:id="_VtghxqPEEeS0ZODt641SaQ" key="query" value="select * from my_table_name"/>
      <DataProviderOptions xmi:id="_Vtghx6PEEeS0ZODt641SaQ" key="substitute_expression" value=""/>
      <DataProviderOptions xmi:id="_VtghyKPEEeS0ZODt641SaQ" key="save_passsword" value="false"/>
      <DataProviderOptions xmi:id="_VtghyaPEEeS0ZODt641SaQ" key="warn_to_substituting" value="false"/>
      <DataProviderOptions xmi:id="_VtghyqPEEeS0ZODt641SaQ" key="user" value=""/>
      <DataProviderOptions xmi:id="_Vtghy6PEEeS0ZODt641SaQ" key="database" value=""/>
      <DataProviderOptions xmi:id="_VtghzKPEEeS0ZODt641SaQ" key="datasource" value="sun.jdbc.odbc.JdbcOdbcDriver"/>
      <Row xmi:id="_fjS7IKPEEeS0ZODt641SaQ" Index="1.0" Values="0.122489925"/>
      <Row xmi:id="_fjS7IaPEEeS0ZODt641SaQ" Index="2.0" Values="0.099380213"/>
      <Row xmi:id="_fjS7IqPEEeS0ZODt641SaQ" Index="3.0" Values="0.08559573"/>
      <Row xmi:id="_fjS7I6PEEeS0ZODt641SaQ" Index="4.0" Values="0.074751902"/>
      <Row xmi:id="_fjS7JKPEEeS0ZODt641SaQ" Index="5.0" Values="0.065750689"/>
      <Row xmi:id="_fjS7JaPEEeS0ZODt641SaQ" Index="6.0" Values="0.058096719"/>
      <Row xmi:id="_fjS7JqPEEeS0ZODt641SaQ" Index="7.0" Values="0.051499053"/>
      <Row xmi:id="_fjS7J6PEEeS0ZODt641SaQ" Index="8.0" Values="0.045761908"/>
      <Row xmi:id="_fjS7KKPEEeS0ZODt641SaQ" Index="9.0" Values="0.040742476"/>
      <Row xmi:id="_fjS7KaPEEeS0ZODt641SaQ" Index="10.0" Values="0.036331083"/>
      <Row xmi:id="_fjTiMKPEEeS0ZODt641SaQ" Index="11.0" Values="0.032440519"/>
      <Row xmi:id="_fjTiMaPEEeS0ZODt641SaQ" Index="12.0" Values="0.02899972"/>
      <Row xmi:id="_fjTiMqPEEeS0ZODt641SaQ" Index="13.0" Values="0.025949735"/>
      <Row xmi:id="_fjTiM6PEEeS0ZODt641SaQ" Index="14.0" Values="0.023240999"/>
      <Row xmi:id="_fjTiNKPEEeS0ZODt641SaQ" Index="15.0" Values="0.02083141"/>
      <Row xmi:id="_fjTiNaPEEeS0ZODt641SaQ" Index="16.0" Values="0.018684907"/>
      <Row xmi:id="_fjTiNqPEEeS0ZODt641SaQ" Index="17.0" Values="0.016770405"/>
      <Row xmi:id="_fjTiN6PEEeS0ZODt641SaQ" Index="18.0" Values="0.015060964"/>
      <Row xmi:id="_fjTiOKPEEeS0ZODt641SaQ" Index="19.0" Values="0.013533129"/>
      <Row xmi:id="_fjTiOaPEEeS0ZODt641SaQ" Index="20.0" Values="0.012166407"/>
      <Row xmi:id="_fjTiOqPEEeS0ZODt641SaQ" Index="21.0" Values="0.010942834"/>
      <Row xmi:id="_fjTiO6PEEeS0ZODt641SaQ" Index="22.0" Values="0.00984662"/>
      <Row xmi:id="_fjTiPKPEEeS0ZODt641SaQ" Index="23.0" Values="0.008863852"/>
      <Row xmi:id="_fjTiPaPEEeS0ZODt641SaQ" Index="24.0" Values="0.007982248"/>
      <Row xmi:id="_fjTiPqPEEeS0ZODt641SaQ" Index="25.0" Values="0.007190942"/>
      <Row xmi:id="_fjTiP6PEEeS0ZODt641SaQ" Index="26.0" Values="0.006480309"/>
      <Row xmi:id="_fjTiQKPEEeS0ZODt641SaQ" Index="27.0" Values="0.005841808"/>
      <Row xmi:id="_fjTiQaPEEeS0ZODt641SaQ" Index="28.0" Values="0.005267851"/>
      <Row xmi:id="_fjTiQqPEEeS0ZODt641SaQ" Index="29.0" Values="0.004751687"/>
      <Row xmi:id="_fjTiQ6PEEeS0ZODt641SaQ" Index="30.0" Values="0.004287307"/>
      <Row xmi:id="_fjTiRKPEEeS0ZODt641SaQ" Index="31.0" Values="0.003869353"/>
      <Row xmi:id="_fjTiRaPEEeS0ZODt641SaQ" Index="32.0" Values="0.003493046"/>
      <Row xmi:id="_fjTiRqPEEeS0ZODt641SaQ" Index="33.0" Values="0.003154116"/>
      <Row xmi:id="_fjTiR6PEEeS0ZODt641SaQ" Index="34.0" Values="0.002848749"/>
      <Row xmi:id="_fjTiSKPEEeS0ZODt641SaQ" Index="35.0" Values="0.002573536"/>
      <Row xmi:id="_fjTiSaPEEeS0ZODt641SaQ" Index="36.0" Values="0.002325423"/>
      <Row xmi:id="_fjTiSqPEEeS0ZODt641SaQ" Index="37.0" Values="0.002101676"/>
      <Row xmi:id="_fjTiS6PEEeS0ZODt641SaQ" Index="38.0" Values="0.001899848"/>
      <Row xmi:id="_fjTiTKPEEeS0ZODt641SaQ" Index="39.0" Values="0.001717742"/>
      <Row xmi:id="_fjTiTaPEEeS0ZODt641SaQ" Index="40.0" Values="0.00155339"/>
      <Row xmi:id="_fjTiTqPEEeS0ZODt641SaQ" Index="41.0" Values="0.001405024"/>
      <Row xmi:id="_fjTiT6PEEeS0ZODt641SaQ" Index="42.0" Values="0.001271057"/>
      <Row xmi:id="_fjTiUKPEEeS0ZODt641SaQ" Index="43.0" Values="0.001150064"/>
      <Row xmi:id="_fjTiUaPEEeS0ZODt641SaQ" Index="44.0" Values="0.001040766"/>
      <Row xmi:id="_fjTiUqPEEeS0ZODt641SaQ" Index="45.0" Values="9.4201E-4"/>
      <Row xmi:id="_fjTiU6PEEeS0ZODt641SaQ" Index="46.0" Values="8.52761E-4"/>
      <Row xmi:id="_fjTiVKPEEeS0ZODt641SaQ" Index="47.0" Values="7.72088E-4"/>
      <Row xmi:id="_fjTiVaPEEeS0ZODt641SaQ" Index="48.0" Values="6.99153E-4"/>
      <Row xmi:id="_fjTiVqPEEeS0ZODt641SaQ" Index="49.0" Values="6.33202E-4"/>
      <Row xmi:id="_fjTiV6PEEeS0ZODt641SaQ" Index="50.0" Values="5.73554E-4"/>
      <Row xmi:id="_fjTiWKPEEeS0ZODt641SaQ" Index="51.0" Values="5.19598E-4"/>
      <Row xmi:id="_fjTiWaPEEeS0ZODt641SaQ" Index="52.0" Values="4.70783E-4"/>
      <Row xmi:id="_fjTiWqPEEeS0ZODt641SaQ" Index="53.0" Values="4.26611E-4"/>
      <Row xmi:id="_fjTiW6PEEeS0ZODt641SaQ" Index="54.0" Values="3.86634E-4"/>
      <Row xmi:id="_fjTiXKPEEeS0ZODt641SaQ" Index="55.0" Values="3.50448E-4"/>
      <Row xmi:id="_fjTiXaPEEeS0ZODt641SaQ" Index="56.0" Values="3.17688E-4"/>
      <Row xmi:id="_fjTiXqPEEeS0ZODt641SaQ" Index="57.0" Values="2.88026E-4"/>
      <Row xmi:id="_fjTiX6PEEeS0ZODt641SaQ" Index="58.0" Values="2.61165E-4"/>
      <Row xmi:id="_fjTiYKPEEeS0ZODt641SaQ" Index="59.0" Values="2.36836E-4"/>
      <Row xmi:id="_fjTiYaPEEeS0ZODt641SaQ" Index="60.0" Values="2.14799E-4"/>
      <Row xmi:id="_fjTiYqPEEeS0ZODt641SaQ" Index="61.0" Values="1.94834E-4"/>
      <Row xmi:id="_fjTiY6PEEeS0ZODt641SaQ" Index="62.0" Values="1.76744E-4"/>
      <Row xmi:id="_fjTiZKPEEeS0ZODt641SaQ" Index="63.0" Values="1.60351E-4"/>
      <Row xmi:id="_fjTiZaPEEeS0ZODt641SaQ" Index="64.0" Values="1.45494E-4"/>
      <Row xmi:id="_fjTiZqPEEeS0ZODt641SaQ" Index="65.0" Values="1.32027E-4"/>
      <Row xmi:id="_fjTiZ6PEEeS0ZODt641SaQ" Index="66.0" Values="1.19819E-4"/>
      <Row xmi:id="_fjTiaKPEEeS0ZODt641SaQ" Index="67.0" Values="1.08751E-4"/>
      <Row xmi:id="_fjTiaaPEEeS0ZODt641SaQ" Index="68.0" Values="9.87149E-5"/>
      <Row xmi:id="_fjTiaqPEEeS0ZODt641SaQ" Index="69.0" Values="8.96137E-5"/>
      <Row xmi:id="_fjTia6PEEeS0ZODt641SaQ" Index="70.0" Values="8.13592E-5"/>
      <Row xmi:id="_fjTibKPEEeS0ZODt641SaQ" Index="71.0" Values="7.3872E-5"/>
      <Row xmi:id="_fjTibaPEEeS0ZODt641SaQ" Index="72.0" Values="6.708E-5"/>
      <Row xmi:id="_fjUJQKPEEeS0ZODt641SaQ" Index="73.0" Values="6.0918E-5"/>
      <Row xmi:id="_fjUJQaPEEeS0ZODt641SaQ" Index="74.0" Values="5.5327E-5"/>
      <Row xmi:id="_fjUJQqPEEeS0ZODt641SaQ" Index="75.0" Values="5.02535E-5"/>
      <Row xmi:id="_fjUJQ6PEEeS0ZODt641SaQ" Index="76.0" Values="4.56491E-5"/>
      <Row xmi:id="_fjUJRKPEEeS0ZODt641SaQ" Index="77.0" Values="4.14702E-5"/>
      <Row xmi:id="_fjUJRaPEEeS0ZODt641SaQ" Index="78.0" Values="3.76769E-5"/>
      <Row xmi:id="_fjUJRqPEEeS0ZODt641SaQ" Index="79.0" Values="3.42335E-5"/>
      <Row xmi:id="_fjUJR6PEEeS0ZODt641SaQ" Index="80.0" Values="3.11073E-5"/>
      <Row xmi:id="_fjUJSKPEEeS0ZODt641SaQ" Index="81.0" Values="2.82688E-5"/>
      <Row xmi:id="_fjUJSaPEEeS0ZODt641SaQ" Index="82.0" Values="2.56913E-5"/>
      <Row xmi:id="_fjUJSqPEEeS0ZODt641SaQ" Index="83.0" Values="2.33507E-5"/>
      <Row xmi:id="_fjUJS6PEEeS0ZODt641SaQ" Index="84.0" Values="2.12249E-5"/>
      <Row xmi:id="_fjUJTKPEEeS0ZODt641SaQ" Index="85.0" Values="1.92941E-5"/>
      <Row xmi:id="_fjUJTaPEEeS0ZODt641SaQ" Index="86.0" Values="1.75403E-5"/>
      <Row xmi:id="_fjUJTqPEEeS0ZODt641SaQ" Index="87.0" Values="1.5947E-5"/>
      <Row xmi:id="_fjUJT6PEEeS0ZODt641SaQ" Index="88.0" Values="1.44995E-5"/>
      <Row xmi:id="_fjUJUKPEEeS0ZODt641SaQ" Index="89.0" Values="1.31844E-5"/>
      <Row xmi:id="_fjUJUaPEEeS0ZODt641SaQ" Index="90.0" Values="1.19894E-5"/>
      <Row xmi:id="_fjUJUqPEEeS0ZODt641SaQ" Index="91.0" Values="0.999889688"/>
      <Row xmi:id="_fjUJU6PEEeS0ZODt641SaQ" Index="92.0" Values="9.9165E-6"/>
      <Row xmi:id="_fjUJVKPEEeS0ZODt641SaQ" Index="93.0" Values="9.01953E-6"/>
      <Row xmi:id="_fjUJVaPEEeS0ZODt641SaQ" Index="94.0" Values="8.20425E-6"/>
      <Row xmi:id="_fjUJVqPEEeS0ZODt641SaQ" Index="95.0" Values="7.46315E-6"/>
      <Row xmi:id="_fjUJV6PEEeS0ZODt641SaQ" Index="96.0" Values="6.78944E-6"/>
      <Row xmi:id="_fjUJWKPEEeS0ZODt641SaQ" Index="97.0" Values="6.17695E-6"/>
      <Row xmi:id="_fjUJWaPEEeS0ZODt641SaQ" Index="98.0" Values="5.62007E-6"/>
      <Row xmi:id="_fjUJWqPEEeS0ZODt641SaQ" Index="99.0" Values="5.11372E-6"/>
      <Row xmi:id="_fjUJW6PEEeS0ZODt641SaQ" Index="100.0" Values="4.65327E-6"/>
      <Row xmi:id="_fjUJXKPEEeS0ZODt641SaQ" Index="101.0" Values="4.23455E-6"/>
      <Row xmi:id="_fjUJXaPEEeS0ZODt641SaQ" Index="102.0" Values="3.85374E-6"/>
      <Row xmi:id="_fjUJXqPEEeS0ZODt641SaQ" Index="103.0" Values="3.50739E-6"/>
      <Row xmi:id="_fjUJX6PEEeS0ZODt641SaQ" Index="104.0" Values="3.19235E-6"/>
      <Row xmi:id="_fjUJYKPEEeS0ZODt641SaQ" Index="105.0" Values="2.90578E-6"/>
      <Row xmi:id="_fjUJYaPEEeS0ZODt641SaQ" Index="106.0" Values="2.64509E-6"/>
      <Row xmi:id="_fjUJYqPEEeS0ZODt641SaQ" Index="107.0" Values="2.40793E-6"/>
      <Row xmi:id="_fjUJY6PEEeS0ZODt641SaQ" Index="108.0" Values="2.19216E-6"/>
      <Row xmi:id="_fjUJZKPEEeS0ZODt641SaQ" Index="109.0" Values="1.99583E-6"/>
      <Row xmi:id="_fjUJZaPEEeS0ZODt641SaQ" Index="110.0" Values="1.81719E-6"/>
      <Row xmi:id="_fjUJZqPEEeS0ZODt641SaQ" Index="111.0" Values="1.65463E-6"/>
      <Row xmi:id="_fjUJZ6PEEeS0ZODt641SaQ" Index="112.0" Values="1.50669E-6"/>
      <Row xmi:id="_fjUJaKPEEeS0ZODt641SaQ" Index="113.0" Values="1.37205E-6"/>
      <Row xmi:id="_fjUJaaPEEeS0ZODt641SaQ" Index="114.0" Values="1.24952E-6"/>
      <Row xmi:id="_fjUJaqPEEeS0ZODt641SaQ" Index="115.0" Values="1.13798E-6"/>
      <Row xmi:id="_fjUJa6PEEeS0ZODt641SaQ" Index="116.0" Values="1.03646E-6"/>
      <Row xmi:id="_fjUJbKPEEeS0ZODt641SaQ" Index="117.0" Values="9.44041E-7"/>
      <Row xmi:id="_fjUJbaPEEeS0ZODt641SaQ" Index="118.0" Values="8.59908E-7"/>
      <Row xmi:id="_fjUJbqPEEeS0ZODt641SaQ" Index="119.0" Values="7.83313E-7"/>
      <Row xmi:id="_fjUJb6PEEeS0ZODt641SaQ" Index="120.0" Values="7.13576E-7"/>
      <Row xmi:id="_fjUJcKPEEeS0ZODt641SaQ" Index="121.0" Values="6.50081E-7"/>
      <Row xmi:id="_fjUJcaPEEeS0ZODt641SaQ" Index="122.0" Values="5.92264E-7"/>
      <Row xmi:id="_fjUJcqPEEeS0ZODt641SaQ" Index="123.0" Values="5.39617E-7"/>
      <Row xmi:id="_fjUJc6PEEeS0ZODt641SaQ" Index="124.0" Values="4.91673E-7"/>
      <Row xmi:id="_fjUJdKPEEeS0ZODt641SaQ" Index="125.0" Values="4.4801E-7"/>
      <Row xmi:id="_fjUJdaPEEeS0ZODt641SaQ" Index="126.0" Values="4.08244E-7"/>
      <Row xmi:id="_fjUJdqPEEeS0ZODt641SaQ" Index="127.0" Values="3.72025E-7"/>
      <Row xmi:id="_fjUJd6PEEeS0ZODt641SaQ" Index="128.0" Values="3.39036E-7"/>
      <Row xmi:id="_fjUJeKPEEeS0ZODt641SaQ" Index="129.0" Values="3.08986E-7"/>
      <Row xmi:id="_fjUJeaPEEeS0ZODt641SaQ" Index="130.0" Values="2.81613E-7"/>
      <Row xmi:id="_fjUJeqPEEeS0ZODt641SaQ" Index="131.0" Values="2.56676E-7"/>
      <Row xmi:id="_fjUJe6PEEeS0ZODt641SaQ" Index="132.0" Values="2.33958E-7"/>
      <Row xmi:id="_fjUJfKPEEeS0ZODt641SaQ" Index="133.0" Values="2.1326E-7"/>
      <Row xmi:id="_fjUJfaPEEeS0ZODt641SaQ" Index="134.0" Values="1.94402E-7"/>
      <Row xmi:id="_fjUJfqPEEeS0ZODt641SaQ" Index="135.0" Values="1.77219E-7"/>
      <Row xmi:id="_fjUJf6PEEeS0ZODt641SaQ" Index="136.0" Values="0.999998324"/>
      <Row xmi:id="_fjUJgKPEEeS0ZODt641SaQ" Index="137.0" Values="1.47295E-7"/>
      <Row xmi:id="_fjUJgaPEEeS0ZODt641SaQ" Index="138.0" Values="1.34294E-7"/>
      <Row xmi:id="_fjUJgqPEEeS0ZODt641SaQ" Index="139.0" Values="1.22445E-7"/>
      <Row xmi:id="_fjUJg6PEEeS0ZODt641SaQ" Index="140.0" Values="1.11646E-7"/>
      <Row xmi:id="_fjUwUKPEEeS0ZODt641SaQ" Index="141.0" Values="1.01804E-7"/>
      <Row xmi:id="_fjUwUaPEEeS0ZODt641SaQ" Index="142.0" Values="9.28339E-8"/>
      <Row xmi:id="_fjUwUqPEEeS0ZODt641SaQ" Index="143.0" Values="8.46573E-8"/>
      <Row xmi:id="_fjUwU6PEEeS0ZODt641SaQ" Index="144.0" Values="7.72041E-8"/>
      <Row xmi:id="_fjUwVKPEEeS0ZODt641SaQ" Index="145.0" Values="7.04099E-8"/>
      <Row xmi:id="_fjUwVaPEEeS0ZODt641SaQ" Index="146.0" Values="6.42161E-8"/>
      <Row xmi:id="_fjUwVqPEEeS0ZODt641SaQ" Index="147.0" Values="5.85696E-8"/>
      <Row xmi:id="_fjUwV6PEEeS0ZODt641SaQ" Index="148.0" Values="5.34217E-8"/>
      <Row xmi:id="_fjUwWKPEEeS0ZODt641SaQ" Index="149.0" Values="4.87281E-8"/>
      <Row xmi:id="_fjUwWaPEEeS0ZODt641SaQ" Index="150.0" Values="4.44487E-8"/>
      <Row xmi:id="_fjUwWqPEEeS0ZODt641SaQ" Index="151.0" Values="4.05467E-8"/>
      <Row xmi:id="_fjUwW6PEEeS0ZODt641SaQ" Index="152.0" Values="3.69886E-8"/>
      <Row xmi:id="_fjUwXKPEEeS0ZODt641SaQ" Index="153.0" Values="3.37441E-8"/>
      <Row xmi:id="_fjUwXaPEEeS0ZODt641SaQ" Index="154.0" Values="3.07853E-8"/>
      <Row xmi:id="_fjUwXqPEEeS0ZODt641SaQ" Index="155.0" Values="2.8087E-8"/>
      <Row xmi:id="_fjUwX6PEEeS0ZODt641SaQ" Index="156.0" Values="2.56262E-8"/>
      <Row xmi:id="_fjUwYKPEEeS0ZODt641SaQ" Index="157.0" Values="2.33819E-8"/>
      <Row xmi:id="_fjUwYaPEEeS0ZODt641SaQ" Index="158.0" Values="2.13348E-8"/>
      <Row xmi:id="_fjUwYqPEEeS0ZODt641SaQ" Index="159.0" Values="1.94678E-8"/>
      <Row xmi:id="_fjUwY6PEEeS0ZODt641SaQ" Index="160.0" Values="1.77647E-8"/>
      <Row xmi:id="_fjUwZKPEEeS0ZODt641SaQ" Index="161.0" Values="1.62112E-8"/>
      <Row xmi:id="_fjUwZaPEEeS0ZODt641SaQ" Index="162.0" Values="1.47941E-8"/>
      <Row xmi:id="_fjUwZqPEEeS0ZODt641SaQ" Index="163.0" Values="1.35014E-8"/>
      <Row xmi:id="_fjUwZ6PEEeS0ZODt641SaQ" Index="164.0" Values="1.2322E-8"/>
      <Row xmi:id="_fjUwaKPEEeS0ZODt641SaQ" Index="165.0" Values="1.12461E-8"/>
      <Row xmi:id="_fjUwaaPEEeS0ZODt641SaQ" Index="166.0" Values="1.02645E-8"/>
      <Row xmi:id="_fjUwaqPEEeS0ZODt641SaQ" Index="167.0" Values="9.36884E-9"/>
      <Row xmi:id="_fjUwa6PEEeS0ZODt641SaQ" Index="168.0" Values="8.55166E-9"/>
      <Row xmi:id="_fjUwbKPEEeS0ZODt641SaQ" Index="169.0" Values="7.80602E-9"/>
      <Row xmi:id="_fjUwbaPEEeS0ZODt641SaQ" Index="170.0" Values="7.12564E-9"/>
      <Row xmi:id="_fjUwbqPEEeS0ZODt641SaQ" Index="171.0" Values="6.50477E-9"/>
      <Row xmi:id="_fjUwb6PEEeS0ZODt641SaQ" Index="172.0" Values="5.93821E-9"/>
      <Row xmi:id="_fjUwcKPEEeS0ZODt641SaQ" Index="173.0" Values="5.42117E-9"/>
      <Row xmi:id="_fjUwcaPEEeS0ZODt641SaQ" Index="174.0" Values="4.94931E-9"/>
      <Row xmi:id="_fjUwcqPEEeS0ZODt641SaQ" Index="175.0" Values="4.51867E-9"/>
      <ColumnLabel>Value 1</ColumnLabel>
      <ColumnLabel>Value 2</ColumnLabel>
    </Table>
    <Table xmi:id="_jsZegKPEEeS0ZODt641SaQ" NameID="Table4" Label="" Comment="" LookupMethod="RowColInterpolate" DataProvider="com.treeage.treeagepro.tables.sql.TableProvider">
      <DataProviderOptions xmi:id="_jsZegaPEEeS0ZODt641SaQ" key="null_values" value="error"/>
      <DataProviderOptions xmi:id="_jsZegqPEEeS0ZODt641SaQ" key="update" value="manually"/>
      <DataProviderOptions xmi:id="_jsZeg6PEEeS0ZODt641SaQ" key="idx" value="1.0"/>
      <DataProviderOptions xmi:id="_jsZehKPEEeS0ZODt641SaQ" key="inc" value="1.0"/>
      <DataProviderOptions xmi:id="_jsZehaPEEeS0ZODt641SaQ" key="gen_idx" value="false"/>
      <DataProviderOptions xmi:id="_jsZehqPEEeS0ZODt641SaQ" key="query" value="select * from my_table_name"/>
      <DataProviderOptions xmi:id="_jsZeh6PEEeS0ZODt641SaQ" key="substitute_expression" value=""/>
      <DataProviderOptions xmi:id="_jsZeiKPEEeS0ZODt641SaQ" key="save_passsword" value="false"/>
      <DataProviderOptions xmi:id="_jsZeiaPEEeS0ZODt641SaQ" key="warn_to_substituting" value="false"/>
      <DataProviderOptions xmi:id="_jsZeiqPEEeS0ZODt641SaQ" key="user" value=""/>
      <DataProviderOptions xmi:id="_jsZei6PEEeS0ZODt641SaQ" key="database" value=""/>
      <DataProviderOptions xmi:id="_jsZejKPEEeS0ZODt641SaQ" key="datasource" value="sun.jdbc.odbc.JdbcOdbcDriver"/>
      <Row xmi:id="_pgEtUKPEEeS0ZODt641SaQ" Index="1.0" Values="0.019703638"/>
      <Row xmi:id="_pgEtUaPEEeS0ZODt641SaQ" Index="2.0" Values="0.02468424"/>
      <Row xmi:id="_pgEtUqPEEeS0ZODt641SaQ" Index="3.0" Values="0.026530643"/>
      <Row xmi:id="_pgEtU6PEEeS0ZODt641SaQ" Index="4.0" Values="0.02748534"/>
      <Row xmi:id="_pgEtVKPEEeS0ZODt641SaQ" Index="5.0" Values="0.02796203"/>
      <Row xmi:id="_pgEtVaPEEeS0ZODt641SaQ" Index="6.0" Values="0.028133599"/>
      <Row xmi:id="_pgEtVqPEEeS0ZODt641SaQ" Index="7.0" Values="0.028092608"/>
      <Row xmi:id="_pgEtV6PEEeS0ZODt641SaQ" Index="8.0" Values="0.027895889"/>
      <Row xmi:id="_pgEtWKPEEeS0ZODt641SaQ" Index="9.0" Values="0.027581537"/>
      <Row xmi:id="_pgEtWaPEEeS0ZODt641SaQ" Index="10.0" Values="0.027176692"/>
      <Row xmi:id="_pgEtWqPEEeS0ZODt641SaQ" Index="11.0" Values="0.026701557"/>
      <Row xmi:id="_pgEtW6PEEeS0ZODt641SaQ" Index="12.0" Values="0.026171675"/>
      <Row xmi:id="_pgEtXKPEEeS0ZODt641SaQ" Index="13.0" Values="0.025599309"/>
      <Row xmi:id="_pgEtXaPEEeS0ZODt641SaQ" Index="14.0" Values="0.02499432"/>
      <Row xmi:id="_pgEtXqPEEeS0ZODt641SaQ" Index="15.0" Values="0.024364759"/>
      <Row xmi:id="_pgEtX6PEEeS0ZODt641SaQ" Index="16.0" Values="0.023717275"/>
      <Row xmi:id="_pgEtYKPEEeS0ZODt641SaQ" Index="17.0" Values="0.023057407"/>
      <Row xmi:id="_pgEtYaPEEeS0ZODt641SaQ" Index="18.0" Values="0.022389803"/>
      <Row xmi:id="_pgEtYqPEEeS0ZODt641SaQ" Index="19.0" Values="0.021718382"/>
      <Row xmi:id="_pgEtY6PEEeS0ZODt641SaQ" Index="20.0" Values="0.021046457"/>
      <Row xmi:id="_pgEtZKPEEeS0ZODt641SaQ" Index="21.0" Values="0.020376836"/>
      <Row xmi:id="_pgEtZaPEEeS0ZODt641SaQ" Index="22.0" Values="0.0197119"/>
      <Row xmi:id="_pgEtZqPEEeS0ZODt641SaQ" Index="23.0" Values="0.019053664"/>
      <Row xmi:id="_pgEtZ6PEEeS0ZODt641SaQ" Index="24.0" Values="0.018403832"/>
      <Row xmi:id="_pgEtaKPEEeS0ZODt641SaQ" Index="25.0" Values="0.01776384"/>
      <Row xmi:id="_pgEtaaPEEeS0ZODt641SaQ" Index="26.0" Values="0.017134887"/>
      <Row xmi:id="_pgEtaqPEEeS0ZODt641SaQ" Index="27.0" Values="0.016517972"/>
      <Row xmi:id="_pgEta6PEEeS0ZODt641SaQ" Index="28.0" Values="0.015913916"/>
      <Row xmi:id="_pgEtbKPEEeS0ZODt641SaQ" Index="29.0" Values="0.015323387"/>
      <Row xmi:id="_pgEtbaPEEeS0ZODt641SaQ" Index="30.0" Values="0.014746914"/>
      <Row xmi:id="_pgEtbqPEEeS0ZODt641SaQ" Index="31.0" Values="0.01418491"/>
      <Row xmi:id="_pgEtb6PEEeS0ZODt641SaQ" Index="32.0" Values="0.013637681"/>
      <Row xmi:id="_pgEtcKPEEeS0ZODt641SaQ" Index="33.0" Values="0.013105444"/>
      <Row xmi:id="_pgEtcaPEEeS0ZODt641SaQ" Index="34.0" Values="0.012588334"/>
      <Row xmi:id="_pgEtcqPEEeS0ZODt641SaQ" Index="35.0" Values="0.012086414"/>
      <Row xmi:id="_pgEtc6PEEeS0ZODt641SaQ" Index="36.0" Values="0.011599687"/>
      <Row xmi:id="_pgEtdKPEEeS0ZODt641SaQ" Index="37.0" Values="0.011128101"/>
      <Row xmi:id="_pgEtdaPEEeS0ZODt641SaQ" Index="38.0" Values="0.010671558"/>
      <Row xmi:id="_pgEtdqPEEeS0ZODt641SaQ" Index="39.0" Values="0.010229917"/>
      <Row xmi:id="_pgFUYKPEEeS0ZODt641SaQ" Index="40.0" Values="0.009803002"/>
      <Row xmi:id="_pgFUYaPEEeS0ZODt641SaQ" Index="41.0" Values="0.009390607"/>
      <Row xmi:id="_pgFUYqPEEeS0ZODt641SaQ" Index="42.0" Values="0.0089925"/>
      <Row xmi:id="_pgFUY6PEEeS0ZODt641SaQ" Index="43.0" Values="0.008608424"/>
      <Row xmi:id="_pgFUZKPEEeS0ZODt641SaQ" Index="44.0" Values="0.008238107"/>
      <Row xmi:id="_pgFUZaPEEeS0ZODt641SaQ" Index="45.0" Values="0.007881258"/>
      <Row xmi:id="_pgFUZqPEEeS0ZODt641SaQ" Index="46.0" Values="0.007537575"/>
      <Row xmi:id="_pgFUZ6PEEeS0ZODt641SaQ" Index="47.0" Values="0.007206745"/>
      <Row xmi:id="_pgFUaKPEEeS0ZODt641SaQ" Index="48.0" Values="0.006888447"/>
      <Row xmi:id="_pgFUaaPEEeS0ZODt641SaQ" Index="49.0" Values="0.006582353"/>
      <Row xmi:id="_pgFUaqPEEeS0ZODt641SaQ" Index="50.0" Values="0.006288133"/>
      <Row xmi:id="_pgFUa6PEEeS0ZODt641SaQ" Index="51.0" Values="0.006005452"/>
      <Row xmi:id="_pgFUbKPEEeS0ZODt641SaQ" Index="52.0" Values="0.005733975"/>
      <Row xmi:id="_pgFUbaPEEeS0ZODt641SaQ" Index="53.0" Values="0.005473366"/>
      <Row xmi:id="_pgFUbqPEEeS0ZODt641SaQ" Index="54.0" Values="0.005223292"/>
      <Row xmi:id="_pgFUb6PEEeS0ZODt641SaQ" Index="55.0" Values="0.004983419"/>
      <Row xmi:id="_pgFUcKPEEeS0ZODt641SaQ" Index="56.0" Values="0.004753419"/>
      <Row xmi:id="_pgFUcaPEEeS0ZODt641SaQ" Index="57.0" Values="0.004532965"/>
      <Row xmi:id="_pgFUcqPEEeS0ZODt641SaQ" Index="58.0" Values="0.004321738"/>
      <Row xmi:id="_pgFUc6PEEeS0ZODt641SaQ" Index="59.0" Values="0.004119421"/>
      <Row xmi:id="_pgFUdKPEEeS0ZODt641SaQ" Index="60.0" Values="0.003925702"/>
      <Row xmi:id="_pgFUdaPEEeS0ZODt641SaQ" Index="61.0" Values="0.003740277"/>
      <Row xmi:id="_pgFUdqPEEeS0ZODt641SaQ" Index="62.0" Values="0.003562848"/>
      <Row xmi:id="_pgFUd6PEEeS0ZODt641SaQ" Index="63.0" Values="0.003393122"/>
      <Row xmi:id="_pgFUeKPEEeS0ZODt641SaQ" Index="64.0" Values="0.003230814"/>
      <Row xmi:id="_pgFUeaPEEeS0ZODt641SaQ" Index="65.0" Values="0.003075645"/>
      <Row xmi:id="_pgFUeqPEEeS0ZODt641SaQ" Index="66.0" Values="0.002927344"/>
      <Row xmi:id="_pgFUe6PEEeS0ZODt641SaQ" Index="67.0" Values="0.002785646"/>
      <Row xmi:id="_pgFUfKPEEeS0ZODt641SaQ" Index="68.0" Values="0.002650296"/>
      <Row xmi:id="_pgFUfaPEEeS0ZODt641SaQ" Index="69.0" Values="0.002521042"/>
      <Row xmi:id="_pgFUfqPEEeS0ZODt641SaQ" Index="70.0" Values="0.002397644"/>
      <Row xmi:id="_pgFUf6PEEeS0ZODt641SaQ" Index="71.0" Values="0.002279865"/>
      <Row xmi:id="_pgFUgKPEEeS0ZODt641SaQ" Index="72.0" Values="0.002167479"/>
      <Row xmi:id="_pgFUgaPEEeS0ZODt641SaQ" Index="73.0" Values="0.002060264"/>
      <Row xmi:id="_pgFUgqPEEeS0ZODt641SaQ" Index="74.0" Values="0.001958007"/>
      <Row xmi:id="_pgFUg6PEEeS0ZODt641SaQ" Index="75.0" Values="0.001860503"/>
      <Row xmi:id="_pgFUhKPEEeS0ZODt641SaQ" Index="76.0" Values="0.001767551"/>
      <Row xmi:id="_pgFUhaPEEeS0ZODt641SaQ" Index="77.0" Values="0.00167896"/>
      <Row xmi:id="_pgFUhqPEEeS0ZODt641SaQ" Index="78.0" Values="0.001594543"/>
      <Row xmi:id="_pgFUh6PEEeS0ZODt641SaQ" Index="79.0" Values="0.001514122"/>
      <Row xmi:id="_pgFUiKPEEeS0ZODt641SaQ" Index="80.0" Values="0.001437524"/>
      <Row xmi:id="_pgFUiaPEEeS0ZODt641SaQ" Index="81.0" Values="0.001364582"/>
      <Row xmi:id="_pgFUiqPEEeS0ZODt641SaQ" Index="82.0" Values="0.001295137"/>
      <Row xmi:id="_pgFUi6PEEeS0ZODt641SaQ" Index="83.0" Values="0.001229034"/>
      <Row xmi:id="_pgFUjKPEEeS0ZODt641SaQ" Index="84.0" Values="0.001166126"/>
      <Row xmi:id="_pgFUjaPEEeS0ZODt641SaQ" Index="85.0" Values="0.001106269"/>
      <Row xmi:id="_pgFUjqPEEeS0ZODt641SaQ" Index="86.0" Values="0.001049327"/>
      <Row xmi:id="_pgFUj6PEEeS0ZODt641SaQ" Index="87.0" Values="9.95168E-4"/>
      <Row xmi:id="_pgFUkKPEEeS0ZODt641SaQ" Index="88.0" Values="9.43665E-4"/>
      <Row xmi:id="_pgFUkaPEEeS0ZODt641SaQ" Index="89.0" Values="8.94698E-4"/>
      <Row xmi:id="_pgFUkqPEEeS0ZODt641SaQ" Index="90.0" Values="8.48151E-4"/>
      <Row xmi:id="_pgFUk6PEEeS0ZODt641SaQ" Index="91.0" Values="8.03911E-4"/>
      <Row xmi:id="_pgFUlKPEEeS0ZODt641SaQ" Index="92.0" Values="7.61872E-4"/>
      <Row xmi:id="_pgFUlaPEEeS0ZODt641SaQ" Index="93.0" Values="7.21931E-4"/>
      <Row xmi:id="_pgFUlqPEEeS0ZODt641SaQ" Index="94.0" Values="6.8399E-4"/>
      <Row xmi:id="_pgFUl6PEEeS0ZODt641SaQ" Index="95.0" Values="6.47955E-4"/>
      <Row xmi:id="_pgFUmKPEEeS0ZODt641SaQ" Index="96.0" Values="6.13736E-4"/>
      <Row xmi:id="_pgFUmaPEEeS0ZODt641SaQ" Index="97.0" Values="5.81247E-4"/>
      <Row xmi:id="_pgFUmqPEEeS0ZODt641SaQ" Index="98.0" Values="5.50406E-4"/>
      <Row xmi:id="_pgFUm6PEEeS0ZODt641SaQ" Index="99.0" Values="5.21133E-4"/>
      <Row xmi:id="_pgFUnKPEEeS0ZODt641SaQ" Index="100.0" Values="4.93354E-4"/>
      <Row xmi:id="_pgFUnaPEEeS0ZODt641SaQ" Index="101.0" Values="4.66995E-4"/>
      <Row xmi:id="_pgFUnqPEEeS0ZODt641SaQ" Index="102.0" Values="4.41989E-4"/>
      <Row xmi:id="_pgFUn6PEEeS0ZODt641SaQ" Index="103.0" Values="4.1827E-4"/>
      <Row xmi:id="_pgFUoKPEEeS0ZODt641SaQ" Index="104.0" Values="3.95775E-4"/>
      <Row xmi:id="_pgFUoaPEEeS0ZODt641SaQ" Index="105.0" Values="3.74443E-4"/>
      <Row xmi:id="_pgFUoqPEEeS0ZODt641SaQ" Index="106.0" Values="3.54218E-4"/>
      <Row xmi:id="_pgFUo6PEEeS0ZODt641SaQ" Index="107.0" Values="3.35045E-4"/>
      <Row xmi:id="_pgFUpKPEEeS0ZODt641SaQ" Index="108.0" Values="3.16873E-4"/>
      <Row xmi:id="_pgFUpaPEEeS0ZODt641SaQ" Index="109.0" Values="2.9965E-4"/>
      <Row xmi:id="_pgFUpqPEEeS0ZODt641SaQ" Index="110.0" Values="2.8333E-4"/>
      <Row xmi:id="_pgFUp6PEEeS0ZODt641SaQ" Index="111.0" Values="2.67868E-4"/>
      <Row xmi:id="_pgFUqKPEEeS0ZODt641SaQ" Index="112.0" Values="2.53221E-4"/>
      <Row xmi:id="_pgFUqaPEEeS0ZODt641SaQ" Index="113.0" Values="2.39347E-4"/>
      <Row xmi:id="_pgFUqqPEEeS0ZODt641SaQ" Index="114.0" Values="2.26208E-4"/>
      <Row xmi:id="_pgFUq6PEEeS0ZODt641SaQ" Index="115.0" Values="2.13766E-4"/>
      <Row xmi:id="_pgFUrKPEEeS0ZODt641SaQ" Index="116.0" Values="2.01986E-4"/>
      <Row xmi:id="_pgFUraPEEeS0ZODt641SaQ" Index="117.0" Values="1.90834E-4"/>
      <Row xmi:id="_pgFUrqPEEeS0ZODt641SaQ" Index="118.0" Values="1.80278E-4"/>
      <Row xmi:id="_pgFUr6PEEeS0ZODt641SaQ" Index="119.0" Values="1.70288E-4"/>
      <Row xmi:id="_pgFUsKPEEeS0ZODt641SaQ" Index="120.0" Values="1.60834E-4"/>
      <Row xmi:id="_pgFUsaPEEeS0ZODt641SaQ" Index="121.0" Values="1.51888E-4"/>
      <Row xmi:id="_pgFUsqPEEeS0ZODt641SaQ" Index="122.0" Values="1.43425E-4"/>
      <Row xmi:id="_pgFUs6PEEeS0ZODt641SaQ" Index="123.0" Values="1.35419E-4"/>
      <Row xmi:id="_pgFUtKPEEeS0ZODt641SaQ" Index="124.0" Values="1.27847E-4"/>
      <Row xmi:id="_pgFUtaPEEeS0ZODt641SaQ" Index="125.0" Values="1.20686E-4"/>
      <Row xmi:id="_pgFUtqPEEeS0ZODt641SaQ" Index="126.0" Values="1.13914E-4"/>
      <Row xmi:id="_pgFUt6PEEeS0ZODt641SaQ" Index="127.0" Values="1.07511E-4"/>
      <Row xmi:id="_pgFUuKPEEeS0ZODt641SaQ" Index="128.0" Values="1.01458E-4"/>
      <Row xmi:id="_pgFUuaPEEeS0ZODt641SaQ" Index="129.0" Values="9.57356E-5"/>
      <Row xmi:id="_pgFUuqPEEeS0ZODt641SaQ" Index="130.0" Values="9.03273E-5"/>
      <Row xmi:id="_pgFUu6PEEeS0ZODt641SaQ" Index="131.0" Values="8.52161E-5"/>
      <Row xmi:id="_pgFUvKPEEeS0ZODt641SaQ" Index="132.0" Values="8.03863E-5"/>
      <Row xmi:id="_pgFUvaPEEeS0ZODt641SaQ" Index="133.0" Values="7.58227E-5"/>
      <Row xmi:id="_pgFUvqPEEeS0ZODt641SaQ" Index="134.0" Values="7.15114E-5"/>
      <Row xmi:id="_pgFUv6PEEeS0ZODt641SaQ" Index="135.0" Values="6.74387E-5"/>
      <Row xmi:id="_pgFUwKPEEeS0ZODt641SaQ" Index="136.0" Values="6.35919E-5"/>
      <Row xmi:id="_pgFUwaPEEeS0ZODt641SaQ" Index="137.0" Values="5.99588E-5"/>
      <Row xmi:id="_pgFUwqPEEeS0ZODt641SaQ" Index="138.0" Values="5.6528E-5"/>
      <Row xmi:id="_pgFUw6PEEeS0ZODt641SaQ" Index="139.0" Values="5.32885E-5"/>
      <Row xmi:id="_pgFUxKPEEeS0ZODt641SaQ" Index="140.0" Values="5.023E-5"/>
      <Row xmi:id="_pgFUxaPEEeS0ZODt641SaQ" Index="141.0" Values="4.73427E-5"/>
      <Row xmi:id="_pgFUxqPEEeS0ZODt641SaQ" Index="142.0" Values="4.46172E-5"/>
      <Row xmi:id="_pgFUx6PEEeS0ZODt641SaQ" Index="143.0" Values="4.20449E-5"/>
      <Row xmi:id="_pgFUyKPEEeS0ZODt641SaQ" Index="144.0" Values="3.96172E-5"/>
      <Row xmi:id="_pgFUyaPEEeS0ZODt641SaQ" Index="145.0" Values="3.73264E-5"/>
      <Row xmi:id="_pgFUyqPEEeS0ZODt641SaQ" Index="146.0" Values="3.51649E-5"/>
      <Row xmi:id="_pgFUy6PEEeS0ZODt641SaQ" Index="147.0" Values="3.31256E-5"/>
      <Row xmi:id="_pgFUzKPEEeS0ZODt641SaQ" Index="148.0" Values="3.12019E-5"/>
      <Row xmi:id="_pgFUzaPEEeS0ZODt641SaQ" Index="149.0" Values="2.93873E-5"/>
      <Row xmi:id="_pgFUzqPEEeS0ZODt641SaQ" Index="150.0" Values="2.76758E-5"/>
      <Row xmi:id="_pgFUz6PEEeS0ZODt641SaQ" Index="151.0" Values="2.60617E-5"/>
      <Row xmi:id="_pgFU0KPEEeS0ZODt641SaQ" Index="152.0" Values="2.45397E-5"/>
      <Row xmi:id="_pgFU0aPEEeS0ZODt641SaQ" Index="153.0" Values="2.31046E-5"/>
      <Row xmi:id="_pgFU0qPEEeS0ZODt641SaQ" Index="154.0" Values="2.17516E-5"/>
      <Row xmi:id="_pgFU06PEEeS0ZODt641SaQ" Index="155.0" Values="2.0476E-5"/>
      <Row xmi:id="_pgFU1KPEEeS0ZODt641SaQ" Index="156.0" Values="1.92737E-5"/>
      <Row xmi:id="_pgFU1aPEEeS0ZODt641SaQ" Index="157.0" Values="1.81404E-5"/>
      <Row xmi:id="_pgFU1qPEEeS0ZODt641SaQ" Index="158.0" Values="1.70724E-5"/>
      <Row xmi:id="_pgFU16PEEeS0ZODt641SaQ" Index="159.0" Values="1.60659E-5"/>
      <Row xmi:id="_pgFU2KPEEeS0ZODt641SaQ" Index="160.0" Values="1.51175E-5"/>
      <Row xmi:id="_pgFU2aPEEeS0ZODt641SaQ" Index="161.0" Values="1.4224E-5"/>
      <Row xmi:id="_pgFU2qPEEeS0ZODt641SaQ" Index="162.0" Values="1.33821E-5"/>
      <Row xmi:id="_pgFU26PEEeS0ZODt641SaQ" Index="163.0" Values="1.25891E-5"/>
      <Row xmi:id="_pgFU3KPEEeS0ZODt641SaQ" Index="164.0" Values="1.18422E-5"/>
      <Row xmi:id="_pgF7cKPEEeS0ZODt641SaQ" Index="165.0" Values="1.11386E-5"/>
      <Row xmi:id="_pgF7caPEEeS0ZODt641SaQ" Index="166.0" Values="1.04761E-5"/>
      <Row xmi:id="_pgF7cqPEEeS0ZODt641SaQ" Index="167.0" Values="9.85213E-6"/>
      <Row xmi:id="_pgF7c6PEEeS0ZODt641SaQ" Index="168.0" Values="9.26463E-6"/>
      <Row xmi:id="_pgF7dKPEEeS0ZODt641SaQ" Index="169.0" Values="8.71149E-6"/>
      <Row xmi:id="_pgF7daPEEeS0ZODt641SaQ" Index="170.0" Values="8.19074E-6"/>
      <Row xmi:id="_pgF7dqPEEeS0ZODt641SaQ" Index="171.0" Values="7.70053E-6"/>
      <Row xmi:id="_pgF7d6PEEeS0ZODt641SaQ" Index="172.0" Values="7.2391E-6"/>
      <Row xmi:id="_pgF7eKPEEeS0ZODt641SaQ" Index="173.0" Values="6.8048E-6"/>
      <Row xmi:id="_pgF7eaPEEeS0ZODt641SaQ" Index="174.0" Values="6.39607E-6"/>
      <Row xmi:id="_pgF7eqPEEeS0ZODt641SaQ" Index="175.0" Values="6.01144E-6"/>
      <ColumnLabel>Value 1</ColumnLabel>
      <ColumnLabel>Value 2</ColumnLabel>
    </Table>
    <CategoriesRoot xmi:id="_bRaYF33ZEeSpdZGRlconag"/>
    <PreferenceSet xmi:id="_bRaYGH3ZEeSpdZGRlconag" NameID="default">
      <Preference xmi:id="_bRaYGX3ZEeSpdZGRlconag" Name="calcType" Value="ct_costEff"/>
      <Preference xmi:id="_IVnzQKPHEeS0ZODt641SaQ" Name="ceCostPayoff" Value="1"/>
      <Preference xmi:id="_IVnzQaPHEeS0ZODt641SaQ" Name="ceEffPayoff" Value="2"/>
      <Preference xmi:id="_IVnzQqPHEeS0ZODt641SaQ" Name="willingnessToPay" Value="GDP/Er*3"/>
    </PreferenceSet>
  </tree:Tree>
  <notation:Diagram xmi:id="_bRaYGn3ZEeSpdZGRlconag" type="TreeDocument" element="#_bRURcH3ZEeSpdZGRlconag" measurementUnit="Himetric">
    <children xmi:id="_bRaYG33ZEeSpdZGRlconag" type="TreeDocument_Tree">
      <children xmi:id="_bRaYHH3ZEeSpdZGRlconag" type="DecisionNode" element="#_bRURcX3ZEeSpdZGRlconag">
        <children xmi:id="_bRaYHX3ZEeSpdZGRlconag" type="TreeNode_Label"/>
        <children xmi:id="_bRaYHn3ZEeSpdZGRlconag" type="TreeNode_Probability"/>
        <children xmi:id="_bRaYH33ZEeSpdZGRlconag" type="TreeNode_Variables"/>
        <children xmi:id="_bRaYIH3ZEeSpdZGRlconag" visible="false" type="TreeNode_Collapser"/>
        <styles xsi:type="notation:ShapeStyle" xmi:id="_bRaYIX3ZEeSpdZGRlconag" fontName="Lucida Grande" lineColor="0"/>
      </children>
      <children xmi:id="_bRaYIn3ZEeSpdZGRlconag" type="ChanceNode" element="#_bRUReX3ZEeSpdZGRlconag">
        <children xmi:id="_bRaYI33ZEeSpdZGRlconag" type="TreeNode_Label"/>
        <children xmi:id="_bRaYJH3ZEeSpdZGRlconag" type="TreeNode_Probability"/>
        <children xmi:id="_bRaYJX3ZEeSpdZGRlconag" type="TreeNode_Variables"/>
        <children xmi:id="_bRaYJn3ZEeSpdZGRlconag" visible="false" type="TreeNode_Collapser"/>
        <styles xsi:type="notation:ShapeStyle" xmi:id="_bRaYJ33ZEeSpdZGRlconag" fontName="Lucida Grande" lineColor="0"/>
      </children>
      <children xmi:id="_bRaYKH3ZEeSpdZGRlconag" type="TerminalNode" element="#_bRURgH3ZEeSpdZGRlconag">
        <children xmi:id="_bRaYKX3ZEeSpdZGRlconag" type="TreeNode_Label"/>
        <children xmi:id="_bRaYKn3ZEeSpdZGRlconag" type="TreeNode_Probability"/>
        <children xmi:id="_bRaYK33ZEeSpdZGRlconag" type="TreeNode_Variables"/>
        <children xmi:id="_bRaYLH3ZEeSpdZGRlconag" visible="false" type="TreeNode_Collapser"/>
        <styles xsi:type="notation:ShapeStyle" xmi:id="_bRaYLX3ZEeSpdZGRlconag" fontName="Lucida Grande" lineColor="0"/>
      </children>
      <children xmi:id="_bRaYLn3ZEeSpdZGRlconag" type="MarkovNode" element="#_bRURcn3ZEeSpdZGRlconag">
        <children xmi:id="_bRaYL33ZEeSpdZGRlconag" type="TreeNode_Label"/>
        <children xmi:id="_bRaYMH3ZEeSpdZGRlconag" type="TreeNode_Probability"/>
        <children xmi:id="_bRaYMX3ZEeSpdZGRlconag" type="TreeNode_Variables"/>
        <styles xsi:type="notation:ShapeStyle" xmi:id="_bRaYMn3ZEeSpdZGRlconag" fontName="Segoe UI" lineColor="0"/>
      </children>
      <children xmi:id="_bRaYM33ZEeSpdZGRlconag" type="MarkovNode" element="#_bRURhX3ZEeSpdZGRlconag">
        <children xmi:id="_bRaYNH3ZEeSpdZGRlconag" type="TreeNode_Label"/>
        <children xmi:id="_bRaYNX3ZEeSpdZGRlconag" type="TreeNode_Probability"/>
        <children xmi:id="_bRaYNn3ZEeSpdZGRlconag" type="TreeNode_Variables"/>
        <styles xsi:type="notation:ShapeStyle" xmi:id="_bRaYN33ZEeSpdZGRlconag" fontName="Segoe UI" lineColor="0"/>
      </children>
      <children xmi:id="_bRaYOH3ZEeSpdZGRlconag" type="ChanceNode" element="#_bRURc33ZEeSpdZGRlconag">
        <children xmi:id="_bRaYOX3ZEeSpdZGRlconag" type="TreeNode_Label"/>
        <children xmi:id="_bRaYOn3ZEeSpdZGRlconag" type="TreeNode_Probability"/>
        <children xmi:id="_bRaYO33ZEeSpdZGRlconag" type="TreeNode_Variables"/>
        <styles xsi:type="notation:ShapeStyle" xmi:id="_bRaYPH3ZEeSpdZGRlconag" fontName="&#x5fae;&#x8f6f;&#x96c5;&#x9ed1;" lineColor="0"/>
      </children>
      <children xmi:id="_bRaYPX3ZEeSpdZGRlconag" type="TerminalNode" element="#_bRURd33ZEeSpdZGRlconag">
        <children xmi:id="_bRaYPn3ZEeSpdZGRlconag" type="TreeNode_Label"/>
        <children xmi:id="_bRaYP33ZEeSpdZGRlconag" type="TreeNode_Probability"/>
        <children xmi:id="_bRaYQH3ZEeSpdZGRlconag" type="TreeNode_Variables"/>
        <styles xsi:type="notation:ShapeStyle" xmi:id="_bRaYQX3ZEeSpdZGRlconag" fontName="&#x5fae;&#x8f6f;&#x96c5;&#x9ed1;" lineColor="0"/>
      </children>
      <children xmi:id="_bRaYQn3ZEeSpdZGRlconag" type="TerminalNode" element="#_bRURdX3ZEeSpdZGRlconag">
        <children xmi:id="_bRaYQ33ZEeSpdZGRlconag" type="TreeNode_Label"/>
        <children xmi:id="_bRaYRH3ZEeSpdZGRlconag" type="TreeNode_Probability"/>
        <children xmi:id="_bRaYRX3ZEeSpdZGRlconag" type="TreeNode_Variables"/>
        <styles xsi:type="notation:ShapeStyle" xmi:id="_bRaYRn3ZEeSpdZGRlconag" fontName="&#x5fae;&#x8f6f;&#x96c5;&#x9ed1;" lineColor="0"/>
      </children>
      <children xmi:id="_bRaYR33ZEeSpdZGRlconag" type="TerminalNode" element="#_bRURfn3ZEeSpdZGRlconag">
        <children xmi:id="_bRaYSH3ZEeSpdZGRlconag" type="TreeNode_Label"/>
        <children xmi:id="_bRaYSX3ZEeSpdZGRlconag" type="TreeNode_Probability"/>
        <children xmi:id="_bRaYSn3ZEeSpdZGRlconag" type="TreeNode_Variables"/>
        <styles xsi:type="notation:ShapeStyle" xmi:id="_bRaYS33ZEeSpdZGRlconag" fontName="&#x5fae;&#x8f6f;&#x96c5;&#x9ed1;" lineColor="0"/>
      </children>
      <children xmi:id="_bRaYTH3ZEeSpdZGRlconag" type="TerminalNode" element="#_bRURfH3ZEeSpdZGRlconag">
        <children xmi:id="_bRaYTX3ZEeSpdZGRlconag" type="TreeNode_Label"/>
        <children xmi:id="_bRaYTn3ZEeSpdZGRlconag" type="TreeNode_Probability"/>
        <children xmi:id="_bRaYT33ZEeSpdZGRlconag" type="TreeNode_Variables"/>
        <styles xsi:type="notation:ShapeStyle" xmi:id="_bRaYUH3ZEeSpdZGRlconag" fontName="&#x5fae;&#x8f6f;&#x96c5;&#x9ed1;" lineColor="0"/>
      </children>
      <children xmi:id="_bRaYUX3ZEeSpdZGRlconag" type="TerminalNode" element="#_bRaYFH3ZEeSpdZGRlconag">
        <children xmi:id="_bRaYUn3ZEeSpdZGRlconag" type="TreeNode_Label"/>
        <children xmi:id="_bRaYU33ZEeSpdZGRlconag" type="TreeNode_Probability"/>
        <children xmi:id="_bRaYVH3ZEeSpdZGRlconag" type="TreeNode_Variables"/>
        <styles xsi:type="notation:ShapeStyle" xmi:id="_bRaYVX3ZEeSpdZGRlconag" fontName="&#x5fae;&#x8f6f;&#x96c5;&#x9ed1;" lineColor="0"/>
      </children>
      <children xmi:id="_bRaYVn3ZEeSpdZGRlconag" type="ChanceNode" element="#_bRURjH3ZEeSpdZGRlconag">
        <children xmi:id="_bRaYV33ZEeSpdZGRlconag" type="TreeNode_Label"/>
        <children xmi:id="_bRaYWH3ZEeSpdZGRlconag" type="TreeNode_Probability"/>
        <children xmi:id="_bRaYWX3ZEeSpdZGRlconag" type="TreeNode_Variables"/>
        <styles xsi:type="notation:ShapeStyle" xmi:id="_bRaYWn3ZEeSpdZGRlconag" fontName="&#x5fae;&#x8f6f;&#x96c5;&#x9ed1;" lineColor="0"/>
      </children>
      <children xmi:id="_bRaYW33ZEeSpdZGRlconag" type="ChanceNode" element="#_bRURhn3ZEeSpdZGRlconag">
        <children xmi:id="_bRaYXH3ZEeSpdZGRlconag" type="TreeNode_Label"/>
        <children xmi:id="_bRaYXX3ZEeSpdZGRlconag" type="TreeNode_Probability"/>
        <children xmi:id="_bRaYXn3ZEeSpdZGRlconag" type="TreeNode_Variables"/>
        <styles xsi:type="notation:ShapeStyle" xmi:id="_bRaYX33ZEeSpdZGRlconag" fontName="&#x5fae;&#x8f6f;&#x96c5;&#x9ed1;" lineColor="0"/>
      </children>
      <children xmi:id="_bRaYYH3ZEeSpdZGRlconag" type="TerminalNode" element="#_bRURin3ZEeSpdZGRlconag">
        <children xmi:id="_bRaYYX3ZEeSpdZGRlconag" type="TreeNode_Label"/>
        <children xmi:id="_bRaYYn3ZEeSpdZGRlconag" type="TreeNode_Probability"/>
        <children xmi:id="_bRaYY33ZEeSpdZGRlconag" type="TreeNode_Variables"/>
        <styles xsi:type="notation:ShapeStyle" xmi:id="_bRaYZH3ZEeSpdZGRlconag" fontName="&#x5fae;&#x8f6f;&#x96c5;&#x9ed1;" lineColor="0"/>
      </children>
      <children xmi:id="_bRaYZX3ZEeSpdZGRlconag" type="TerminalNode" element="#_bRURiH3ZEeSpdZGRlconag">
        <children xmi:id="_bRaYZn3ZEeSpdZGRlconag" type="TreeNode_Label"/>
        <children xmi:id="_bRaYZ33ZEeSpdZGRlconag" type="TreeNode_Probability"/>
        <children xmi:id="_bRaYaH3ZEeSpdZGRlconag" type="TreeNode_Variables"/>
        <styles xsi:type="notation:ShapeStyle" xmi:id="_bRaYaX3ZEeSpdZGRlconag" fontName="&#x5fae;&#x8f6f;&#x96c5;&#x9ed1;" lineColor="0"/>
      </children>
      <children xmi:id="_bRaYan3ZEeSpdZGRlconag" type="TerminalNode" element="#_bRaYEn3ZEeSpdZGRlconag">
        <children xmi:id="_bRaYa33ZEeSpdZGRlconag" type="TreeNode_Label"/>
        <children xmi:id="_bRaYbH3ZEeSpdZGRlconag" type="TreeNode_Probability"/>
        <children xmi:id="_bRaYbX3ZEeSpdZGRlconag" type="TreeNode_Variables"/>
        <styles xsi:type="notation:ShapeStyle" xmi:id="_bRaYbn3ZEeSpdZGRlconag" fontName="&#x5fae;&#x8f6f;&#x96c5;&#x9ed1;" lineColor="0"/>
      </children>
      <children xmi:id="_bRaYb33ZEeSpdZGRlconag" type="TerminalNode" element="#_bRaYEH3ZEeSpdZGRlconag">
        <children xmi:id="_bRaYcH3ZEeSpdZGRlconag" type="TreeNode_Label"/>
        <children xmi:id="_bRaYcX3ZEeSpdZGRlconag" type="TreeNode_Probability"/>
        <children xmi:id="_bRaYcn3ZEeSpdZGRlconag" type="TreeNode_Variables"/>
        <styles xsi:type="notation:ShapeStyle" xmi:id="_bRaYc33ZEeSpdZGRlconag" fontName="&#x5fae;&#x8f6f;&#x96c5;&#x9ed1;" lineColor="0"/>
      </children>
      <styles xsi:type="notation:ShapeStyle" xmi:id="_bRaYdH3ZEeSpdZGRlconag" fontName="Lucida Grande" lineColor="0"/>
      <layoutConstraint xsi:type="notation:Bounds" xmi:id="_bRaYdX3ZEeSpdZGRlconag"/>
    </children>
    <children xsi:type="notation:Shape" xmi:id="_bRaYdn3ZEeSpdZGRlconag" type="TreeExpectedValues">
      <children xsi:type="notation:Shape" xmi:id="_bRaYd33ZEeSpdZGRlconag" type="ExpectedValue" element="#_bRaYHH3ZEeSpdZGRlconag" fontName="Lucida Grande" lineColor="0">
        <children xsi:type="notation:BasicDecorationNode" xmi:id="_bRaYeH3ZEeSpdZGRlconag" type="DiagramName"/>
        <children xsi:type="notation:BasicDecorationNode" xmi:id="_bRaYeX3ZEeSpdZGRlconag" type="Description"/>
        <layoutConstraint xsi:type="notation:Bounds" xmi:id="_bRaYen3ZEeSpdZGRlconag" x="176" y="-247"/>
      </children>
      <children xsi:type="notation:Shape" xmi:id="_bRaYe33ZEeSpdZGRlconag" type="ExpectedValue" element="#_bRaYIn3ZEeSpdZGRlconag" fontName="Lucida Grande" lineColor="0">
        <children xsi:type="notation:BasicDecorationNode" xmi:id="_bRaYfH3ZEeSpdZGRlconag" type="DiagramName"/>
        <children xsi:type="notation:BasicDecorationNode" xmi:id="_bRaYfX3ZEeSpdZGRlconag" type="Description"/>
        <layoutConstraint xsi:type="notation:Bounds" xmi:id="_bRaYfn3ZEeSpdZGRlconag" x="176" y="-247"/>
      </children>
      <children xsi:type="notation:Shape" xmi:id="_bRaYf33ZEeSpdZGRlconag" type="ExpectedValue" element="#_bRaYKH3ZEeSpdZGRlconag" fontName="Lucida Grande" lineColor="0">
        <children xsi:type="notation:BasicDecorationNode" xmi:id="_bRaYgH3ZEeSpdZGRlconag" type="DiagramName"/>
        <children xsi:type="notation:BasicDecorationNode" xmi:id="_bRaYgX3ZEeSpdZGRlconag" type="Description"/>
        <layoutConstraint xsi:type="notation:Bounds" xmi:id="_bRaYgn3ZEeSpdZGRlconag" x="176" y="-247"/>
      </children>
      <children xsi:type="notation:Shape" xmi:id="_bRaYg33ZEeSpdZGRlconag" type="ExpectedValue" element="#_bRaYLn3ZEeSpdZGRlconag" fontName="Segoe UI" lineColor="0">
        <children xsi:type="notation:BasicDecorationNode" xmi:id="_bRaYhH3ZEeSpdZGRlconag" type="DiagramName"/>
        <children xsi:type="notation:BasicDecorationNode" xmi:id="_bRaYhX3ZEeSpdZGRlconag" type="Description"/>
        <layoutConstraint xsi:type="notation:Bounds" xmi:id="_bRaYhn3ZEeSpdZGRlconag" x="132" y="-186"/>
      </children>
      <children xsi:type="notation:Shape" xmi:id="_bRaYh33ZEeSpdZGRlconag" type="ExpectedValue" element="#_bRaYM33ZEeSpdZGRlconag" fontName="Segoe UI" lineColor="0">
        <children xsi:type="notation:BasicDecorationNode" xmi:id="_bRaYiH3ZEeSpdZGRlconag" type="DiagramName"/>
        <children xsi:type="notation:BasicDecorationNode" xmi:id="_bRaYiX3ZEeSpdZGRlconag" type="Description"/>
        <layoutConstraint xsi:type="notation:Bounds" xmi:id="_bRaYin3ZEeSpdZGRlconag" x="132" y="-186"/>
      </children>
      <children xsi:type="notation:Shape" xmi:id="_bRaYi33ZEeSpdZGRlconag" type="ExpectedValue" element="#_bRaYOH3ZEeSpdZGRlconag" fontName="&#x5fae;&#x8f6f;&#x96c5;&#x9ed1;" description="Text" lineColor="0">
        <children xsi:type="notation:BasicDecorationNode" xmi:id="_bRaYjH3ZEeSpdZGRlconag" type="DiagramName"/>
        <children xsi:type="notation:BasicDecorationNode" xmi:id="_bRaYjX3ZEeSpdZGRlconag" type="Description"/>
        <layoutConstraint xsi:type="notation:Bounds" xmi:id="_bRaYjn3ZEeSpdZGRlconag" x="132" y="-186"/>
      </children>
      <children xsi:type="notation:Shape" xmi:id="_bRaYj33ZEeSpdZGRlconag" type="ExpectedValue" element="#_bRaYPX3ZEeSpdZGRlconag" fontName="&#x5fae;&#x8f6f;&#x96c5;&#x9ed1;" description="Text" lineColor="0">
        <children xsi:type="notation:BasicDecorationNode" xmi:id="_bRaYkH3ZEeSpdZGRlconag" type="DiagramName"/>
        <children xsi:type="notation:BasicDecorationNode" xmi:id="_bRaYkX3ZEeSpdZGRlconag" type="Description"/>
        <layoutConstraint xsi:type="notation:Bounds" xmi:id="_bRaYkn3ZEeSpdZGRlconag" x="132" y="-186"/>
      </children>
      <children xsi:type="notation:Shape" xmi:id="_bRaYk33ZEeSpdZGRlconag" type="ExpectedValue" element="#_bRaYQn3ZEeSpdZGRlconag" fontName="&#x5fae;&#x8f6f;&#x96c5;&#x9ed1;" description="Text" lineColor="0">
        <children xsi:type="notation:BasicDecorationNode" xmi:id="_bRaYlH3ZEeSpdZGRlconag" type="DiagramName"/>
        <children xsi:type="notation:BasicDecorationNode" xmi:id="_bRaYlX3ZEeSpdZGRlconag" type="Description"/>
        <layoutConstraint xsi:type="notation:Bounds" xmi:id="_bRaYln3ZEeSpdZGRlconag" x="132" y="-186"/>
      </children>
      <children xsi:type="notation:Shape" xmi:id="_bRaYl33ZEeSpdZGRlconag" type="ExpectedValue" element="#_bRaYR33ZEeSpdZGRlconag" fontName="&#x5fae;&#x8f6f;&#x96c5;&#x9ed1;" description="Text" lineColor="0">
        <children xsi:type="notation:BasicDecorationNode" xmi:id="_bRaYmH3ZEeSpdZGRlconag" type="DiagramName"/>
        <children xsi:type="notation:BasicDecorationNode" xmi:id="_bRaYmX3ZEeSpdZGRlconag" type="Description"/>
        <layoutConstraint xsi:type="notation:Bounds" xmi:id="_bRaYmn3ZEeSpdZGRlconag" x="132" y="-186"/>
      </children>
      <children xsi:type="notation:Shape" xmi:id="_bRaYm33ZEeSpdZGRlconag" type="ExpectedValue" element="#_bRaYTH3ZEeSpdZGRlconag" fontName="&#x5fae;&#x8f6f;&#x96c5;&#x9ed1;" description="Text" lineColor="0">
        <children xsi:type="notation:BasicDecorationNode" xmi:id="_bRaYnH3ZEeSpdZGRlconag" type="DiagramName"/>
        <children xsi:type="notation:BasicDecorationNode" xmi:id="_bRaYnX3ZEeSpdZGRlconag" type="Description"/>
        <layoutConstraint xsi:type="notation:Bounds" xmi:id="_bRaYnn3ZEeSpdZGRlconag" x="132" y="-186"/>
      </children>
      <children xsi:type="notation:Shape" xmi:id="_bRaYn33ZEeSpdZGRlconag" type="ExpectedValue" element="#_bRaYUX3ZEeSpdZGRlconag" fontName="&#x5fae;&#x8f6f;&#x96c5;&#x9ed1;" description="Text" lineColor="0">
        <children xsi:type="notation:BasicDecorationNode" xmi:id="_bRaYoH3ZEeSpdZGRlconag" type="DiagramName"/>
        <children xsi:type="notation:BasicDecorationNode" xmi:id="_bRaYoX3ZEeSpdZGRlconag" type="Description"/>
        <layoutConstraint xsi:type="notation:Bounds" xmi:id="_bRaYon3ZEeSpdZGRlconag" x="132" y="-185"/>
      </children>
      <children xsi:type="notation:Shape" xmi:id="_bRaYo33ZEeSpdZGRlconag" type="ExpectedValue" element="#_bRaYVn3ZEeSpdZGRlconag" fontName="&#x5fae;&#x8f6f;&#x96c5;&#x9ed1;" description="Text" lineColor="0">
        <children xsi:type="notation:BasicDecorationNode" xmi:id="_bRaYpH3ZEeSpdZGRlconag" type="DiagramName"/>
        <children xsi:type="notation:BasicDecorationNode" xmi:id="_bRaYpX3ZEeSpdZGRlconag" type="Description"/>
        <layoutConstraint xsi:type="notation:Bounds" xmi:id="_bRaYpn3ZEeSpdZGRlconag" x="132" y="-185"/>
      </children>
      <children xsi:type="notation:Shape" xmi:id="_bRaYp33ZEeSpdZGRlconag" type="ExpectedValue" element="#_bRaYZX3ZEeSpdZGRlconag" fontName="&#x5fae;&#x8f6f;&#x96c5;&#x9ed1;" description="Text" lineColor="0">
        <children xsi:type="notation:BasicDecorationNode" xmi:id="_bRaYqH3ZEeSpdZGRlconag" type="DiagramName"/>
        <children xsi:type="notation:BasicDecorationNode" xmi:id="_bRaYqX3ZEeSpdZGRlconag" type="Description"/>
        <layoutConstraint xsi:type="notation:Bounds" xmi:id="_bRaYqn3ZEeSpdZGRlconag" x="132" y="-185"/>
      </children>
      <children xsi:type="notation:Shape" xmi:id="_bRaYq33ZEeSpdZGRlconag" type="ExpectedValue" element="#_bRaYYH3ZEeSpdZGRlconag" fontName="&#x5fae;&#x8f6f;&#x96c5;&#x9ed1;" description="Text" lineColor="0">
        <children xsi:type="notation:BasicDecorationNode" xmi:id="_bRaYrH3ZEeSpdZGRlconag" type="DiagramName"/>
        <children xsi:type="notation:BasicDecorationNode" xmi:id="_bRaYrX3ZEeSpdZGRlconag" type="Description"/>
        <layoutConstraint xsi:type="notation:Bounds" xmi:id="_bRaYrn3ZEeSpdZGRlconag" x="132" y="-185"/>
      </children>
      <children xsi:type="notation:Shape" xmi:id="_bRaYr33ZEeSpdZGRlconag" type="ExpectedValue" element="#_bRaYW33ZEeSpdZGRlconag" fontName="&#x5fae;&#x8f6f;&#x96c5;&#x9ed1;" description="Text" lineColor="0">
        <children xsi:type="notation:BasicDecorationNode" xmi:id="_bRaYsH3ZEeSpdZGRlconag" type="DiagramName"/>
        <children xsi:type="notation:BasicDecorationNode" xmi:id="_bRaYsX3ZEeSpdZGRlconag" type="Description"/>
        <layoutConstraint xsi:type="notation:Bounds" xmi:id="_bRaYsn3ZEeSpdZGRlconag" x="132" y="-185"/>
      </children>
      <children xsi:type="notation:Shape" xmi:id="_bRaYs33ZEeSpdZGRlconag" type="ExpectedValue" element="#_bRaYb33ZEeSpdZGRlconag" fontName="&#x5fae;&#x8f6f;&#x96c5;&#x9ed1;" description="Text" lineColor="0">
        <children xsi:type="notation:BasicDecorationNode" xmi:id="_bRaYtH3ZEeSpdZGRlconag" type="DiagramName"/>
        <children xsi:type="notation:BasicDecorationNode" xmi:id="_bRaYtX3ZEeSpdZGRlconag" type="Description"/>
        <layoutConstraint xsi:type="notation:Bounds" xmi:id="_bRaYtn3ZEeSpdZGRlconag" x="132" y="-185"/>
      </children>
      <children xsi:type="notation:Shape" xmi:id="_bRaYt33ZEeSpdZGRlconag" type="ExpectedValue" element="#_bRaYan3ZEeSpdZGRlconag" fontName="&#x5fae;&#x8f6f;&#x96c5;&#x9ed1;" description="Text" lineColor="0">
        <children xsi:type="notation:BasicDecorationNode" xmi:id="_bRaYuH3ZEeSpdZGRlconag" type="DiagramName"/>
        <children xsi:type="notation:BasicDecorationNode" xmi:id="_bRaYuX3ZEeSpdZGRlconag" type="Description"/>
        <layoutConstraint xsi:type="notation:Bounds" xmi:id="_bRaYun3ZEeSpdZGRlconag" x="132" y="-185"/>
      </children>
      <element xsi:nil="true"/>
      <layoutConstraint xsi:type="notation:Bounds" xmi:id="_bRaYu33ZEeSpdZGRlconag"/>
    </children>
    <children xmi:id="_bRaYvH3ZEeSpdZGRlconag" type="TreeDocument_Notes">
      <element xsi:nil="true"/>
    </children>
    <styles xsi:type="notation:DiagramStyle" xmi:id="_bRaYvX3ZEeSpdZGRlconag">
      <verticalGuides xmi:id="_bRaYvn3ZEeSpdZGRlconag" position="165">
        <nodeMap xmi:id="_bRaYv33ZEeSpdZGRlconag" value="Right" key="#_bRaYHH3ZEeSpdZGRlconag"/>
      </verticalGuides>
      <verticalGuides xmi:id="_bRaYwH3ZEeSpdZGRlconag" position="330">
        <nodeMap xmi:id="_bRaYwX3ZEeSpdZGRlconag" value="Right" key="#_bRaYLn3ZEeSpdZGRlconag"/>
        <nodeMap xmi:id="_bRaYwn3ZEeSpdZGRlconag" value="Right" key="#_bRaYM33ZEeSpdZGRlconag"/>
      </verticalGuides>
      <verticalGuides xmi:id="_bRaYw33ZEeSpdZGRlconag" position="494">
        <nodeMap xmi:id="_bRaYxH3ZEeSpdZGRlconag" value="Right" key="#_bRaYKH3ZEeSpdZGRlconag"/>
        <nodeMap xmi:id="_bRaYx33ZEeSpdZGRlconag" value="Right" key="#_bRaYUX3ZEeSpdZGRlconag"/>
        <nodeMap xmi:id="_-dogQaXQEeSjxPi3ZXkcag" value="Right" key="#_bRaYOH3ZEeSpdZGRlconag"/>
        <nodeMap xmi:id="_CHIWgKXREeSjxPi3ZXkcag" value="Right" key="#_bRaYIn3ZEeSpdZGRlconag"/>
      </verticalGuides>
      <verticalGuides xmi:id="_bRaYyH3ZEeSpdZGRlconag" position="658">
        <nodeMap xmi:id="_bRaYzX3ZEeSpdZGRlconag" value="Right" key="#_bRaYVn3ZEeSpdZGRlconag"/>
        <nodeMap xmi:id="_bRaYzn3ZEeSpdZGRlconag" value="Right" key="#_bRaYW33ZEeSpdZGRlconag"/>
        <nodeMap xmi:id="_-dogQqXQEeSjxPi3ZXkcag" value="Right" key="#_bRaYQn3ZEeSpdZGRlconag"/>
        <nodeMap xmi:id="_-dogQ6XQEeSjxPi3ZXkcag" value="Right" key="#_bRaYPX3ZEeSpdZGRlconag"/>
        <nodeMap xmi:id="_CHIWgaXREeSjxPi3ZXkcag" value="Right" key="#_bRaYTH3ZEeSpdZGRlconag"/>
        <nodeMap xmi:id="_CHIWgqXREeSjxPi3ZXkcag" value="Right" key="#_bRaYR33ZEeSpdZGRlconag"/>
      </verticalGuides>
      <verticalGuides xmi:id="_bRaYz33ZEeSpdZGRlconag" position="822">
        <nodeMap xmi:id="_bRaY0H3ZEeSpdZGRlconag" value="Right" key="#_bRaYZX3ZEeSpdZGRlconag"/>
        <nodeMap xmi:id="_bRaY0X3ZEeSpdZGRlconag" value="Right" key="#_bRaYYH3ZEeSpdZGRlconag"/>
        <nodeMap xmi:id="_bRaY0n3ZEeSpdZGRlconag" value="Right" key="#_bRaYb33ZEeSpdZGRlconag"/>
        <nodeMap xmi:id="_bRaY033ZEeSpdZGRlconag" value="Right" key="#_bRaYan3ZEeSpdZGRlconag"/>
      </verticalGuides>
    </styles>
  </notation:Diagram>
</xmi:XMI>
