# Supplementary material for: Trial-Based Cost-Utility Analysis of Icotinib versus Gefitinib as Second-Line Therapy for Advanced Non-Small Cell Lung Cancer in China
Source: PLoS One. 2016 Mar 25;11(3):e0151846. doi: 10.1371/journal.pone.0151846 (PMC4807816; doi:10.1371/journal.pone.0151846)
Supplement: S1 File — (ZIP) [file pone.0151846.s001.zip › ╨Φ╥¬╔╧┤1⁄2▒α╝¡▓┐╡─╫╩┴╧/╡Ñ╥≥╦╪╖╓╬÷ ╨2╖τ═╝.xls]

## Sheet: Sheet1
参数	下限	上限	变动幅度		原值	-246475
Cost of nausea	-229091	-229087	4.65
Cost of rash	-229087	-229092	5.58
Cost of diarrhoea	-229074	-229105	31.6
Cost of raised aminotransferase	-229226	-228953	273.26	#REF!	#REF!
Risk of raised aminotransferase in icotinib strategy(0.70-1.30)	-229489	-229919	430.17
Risk of raised aminotransferase in gefitinib strategy(0.35-0.65)	-230125	-229284	841.16
Risk of nausea in gefitinib strategy(0.70-1.30)	-230312	-229098	1213.96
Risk of rash in icotinib strategy(0.35-0.65)	-229093	-230316	1223.27	#REF!	#REF!
Risk of nausea in icotinib strategy(0.35-0.65)	-229092	-230317	1225.13
diacount(0-8%)	-227321	-233010	5689.4
Diarrhoea risk of diarrhoea in icotinib strategy(1.4-2.6)	-232800	-226689	6110.91
Utility of DP(0.19-0.56)	-185453	-247628	62175.1
Cost of gefitinib per cycle(≦7)	-95038.5	-272798	177760
Cost of icotinib per cycle(≦9)	-246475	-1.11726e+06	870789
Utility of PFS(0.27-0.80)	-1.25999e+06	-182297	1.07769e+06
