# Supplementary material for: Trial-Based Cost-Utility Analysis of Icotinib versus Gefitinib as Second-Line Therapy for Advanced Non-Small Cell Lung Cancer in China
Source: PLoS One. 2016 Mar 25;11(3):e0151846. doi: 10.1371/journal.pone.0151846 (PMC4807816; doi:10.1371/journal.pone.0151846)
Supplement: S1 File — (ZIP) [file pone.0151846.s001.zip › ╨Φ╥¬╔╧┤1⁄2▒α╝¡▓┐╡─╫╩┴╧/─ú╨═▓╬╩2 PSA.xlsx]

## Sheet: Sheet1
Paramete	变量名	Base case		Range	Source	参数分布	Exchange rate	变量名
Drug costs							汇率（14年12月29日）	Er	6.1205
Icotinib(埃克替尼)	Ci	8259		8259-9240	Market research
Gefitinib(吉非替尼)	Cg	11130		(9859.5-11544.267)
Routine follow-up of patients per unit	Cr	57.96美元					57.9637
Follow-up treatment in PS state each year	Cft	14519美元
Terminal phase cost in last month	Ctp	3754美元
Costs of ADRs
Diarrhoea腹泻	C1	31.7		25.42/38.04	±20%
Nausea恶心	C2	16		12.8/19.20	±20%
Rash皮疹	C3	22.63		18.10/27.16	±20%
Raised aminotransferase转氨酶升高	C4	1022		817.6/1226.40	±20%
Probability of serious ADR events(%)					Shi Y, Zhang L[14]
Diarrhoea in gefitinib strategy	R1g	2		1.4-2.6	±30%
Rash in gefitinib strategy	R3g	1		0.7-1.3	±30%
Raised aminotransferase in gefitinib strategy	R4g	0.5		0.35-0.65	±30%
Raised aminotransferase in icotinib strategy	R4i	1		0.7-1.3	±30%
Rash in icotinib strategy	R3i	0.5		0.35-0.65	±30%
Nausea in icotinib strategy	R2i	0.5		0.35-0.65	±30%
Utility values
PFS on oral therapy[20]	Upfs	0.673		0.27/0.80
DP[20]	Udp	0.473		0.19/0.56
效用降低
Diarrhoea in gefitinib strategy（A）[20]	U1	-0.0468		0.24/0.73
Rash in gefitinib strategy（B）[20]	U3	-0.03248		0.25/0.74
Raised aminotransferase in gefitinib strategy(D) [21]	U4	-0.014		0.621/0.629
Raised aminotransferase in icotinib strategy(F) [21]	U4	-0.014		0.621/0.629
Rash in icotinib strategy(G) [20]	U3	-0.03248		0.25/0.74
Nausea in icotinib strategy(H) [20]	U2	-0.04802		0.543/0.571
Discount rate(%)[22]	Dis	0.001702		0-0.4438%	Fixed in PSA
