# Supplementary material for: Trial-Based Cost-Utility Analysis of Icotinib versus Gefitinib as Second-Line Therapy for Advanced Non-Small Cell Lung Cancer in China
Source: PLoS One. 2016 Mar 25;11(3):e0151846. doi: 10.1371/journal.pone.0151846 (PMC4807816; doi:10.1371/journal.pone.0151846)
Supplement: S1 File — (ZIP) [file pone.0151846.s001.zip › ╨Φ╥¬╔╧┤1⁄2▒α╝¡▓┐╡─╫╩┴╧/╜ß╣√.xlsx]

## Sheet: Sheet1
		PFS发生				OS 发生				TTP发生
周期	天数	A组	每个周期发生率	B组	每个周期发生率	A组	每个周期发生率	B组	每个周期发生率	A组	每个周期发生率	B组	每个周期发生率
1	21	0.102302	0.102302	0.122004	0.122004	0.0231279	0.0231279	0.0199783	0.0199783	0.0874241	0.0874241	0.10818	0.10818
2	42	0.186544	0.0842418	0.221045	0.0990414	0.0511657	0.0280378	0.0451132	0.0251349	0.164583	0.0771593	0.199662	0.0914815
3	63	0.260477	0.0739329	0.306393	0.0853472	0.080827	0.0296614	0.0721664	0.0270532	0.23434	0.0697564	0.280146	0.080484
4	84	0.326308	0.0658308	0.380964	0.0745715	0.111202	0.0303751	0.100211	0.0280448	0.297754	0.0634139	0.351609	0.0714629
5	105	0.385358	0.0590504	0.446588	0.0656235	0.141812	0.0306096	0.12875	0.0285384	0.355565	0.057811	0.415363	0.063754
6	126	0.438573	0.0532143	0.504599	0.0580117	0.172356	0.0305439	0.157463	0.0287136	0.408361	0.0527967	0.47241	0.0570474
7	147	0.486684	0.048111	0.556047	0.0514476	0.202629	0.0302735	0.18613	0.0286668	0.456639	0.0482772	0.523564	0.0511544
8	168	0.530287	0.0436034	0.601784	0.0457373	0.232486	0.0298567	0.214587	0.0284572	0.500824	0.0441858	0.569508	0.0459436
9	189	0.569881	0.0395941	0.642523	0.0407392	0.261818	0.0293326	0.242712	0.0281248	0.541295	0.040471	0.610824	0.0413158
10	210	0.605891	0.0360098	0.678868	0.0363446	0.290547	0.0287287	0.27041	0.027698	0.578386	0.0370907	0.648016	0.0371928
11	231	0.638684	0.0327929	0.711335	0.0324672	0.318613	0.0280654	0.297608	0.0271979	0.612396	0.0340098	0.681527	0.0335105
12	252	0.66858	0.0298968	0.740372	0.0290365	0.345971	0.0273582	0.324249	0.026641	0.643594	0.0311982	0.711742	0.0302153
13	273	0.695863	0.0272829	0.766366	0.0259942	0.37259	0.0266193	0.350289	0.02604	0.672224	0.0286298	0.739004	0.027262
14	294	0.720782	0.0249189	0.789657	0.0232911	0.398448	0.0258583	0.375694	0.0254054	0.698505	0.0262814	0.763616	0.0246114
15	315	0.743559	0.022777	0.810543	0.0208855	0.423531	0.025083	0.40044	0.0247456	0.722638	0.0241328	0.785846	0.0222301
16	336	0.764393	0.0208334	0.829284	0.0187416	0.447831	0.0242997	0.424508	0.0240676	0.744804	0.0221656	0.805934	0.0200884
17	357	0.78346	0.0190675	0.846113	0.0168287	0.471345	0.0235136	0.447885	0.0233773	0.765167	0.0203637	0.824095	0.0181608
18	378	0.800921	0.0174611	0.861233	0.0151198	0.494074	0.0227291	0.470564	0.0226795	0.78388	0.0187123	0.840519	0.0164244
19	399	0.81692	0.0159984	0.874825	0.0135919	0.516023	0.0219495	0.492543	0.0219784	0.801078	0.0171983	0.855379	0.0148594
20	420	0.831585	0.0146652	0.887049	0.0122245	0.537201	0.021178	0.51382	0.0212775	0.816888	0.0158097	0.868827	0.0134479
21	441	0.845034	0.013449	0.898049	0.0109998	0.557618	0.0204167	0.5344	0.0205796	0.831424	0.0145358	0.881001	0.0121742
22	462	0.857373	0.0123389	0.907951	0.00990214	0.577286	0.0196679	0.554287	0.0198872	0.84479	0.0133666	0.892025	0.0110243
23	483	0.868697	0.0113247	0.916869	0.00891763	0.596219	0.0189329	0.57349	0.0192026	0.857083	0.0122934	0.902011	0.00998568
24	504	0.879095	0.0103977	0.924903	0.0080341	0.614432	0.0182133	0.592017	0.0185273	0.868391	0.0113079	0.911058	0.00904718
25	525	0.888645	0.00954979	0.932143	0.00724072	0.631942	0.01751	0.60988	0.017863	0.878794	0.0104028	0.919257	0.00819884
26	546	0.897419	0.00877387	0.938671	0.00652793	0.648766	0.0168239	0.627091	0.0172109	0.888365	0.0095713	0.926689	0.00743172
27	567	0.905482	0.00806346	0.944559	0.00588722	0.664921	0.0161556	0.643663	0.0165719	0.897173	0.00880735	0.933426	0.00673781
28	588	0.912895	0.00741271	0.94987	0.00531104	0.680427	0.0155056	0.65961	0.0159469	0.905278	0.00810529	0.939536	0.00610993
29	609	0.919711	0.00681636	0.954662	0.00479266	0.695301	0.0148741	0.674946	0.0153366	0.912738	0.00746	0.945078	0.00554163
30	630	0.925981	0.00626963	0.958988	0.00432609	0.709563	0.0142615	0.689688	0.0147415	0.919605	0.00686679	0.950105	0.00502711
31	651	0.931749	0.0057682	0.962894	0.00390598	0.723231	0.0136678	0.70385	0.0141621	0.925926	0.00632138	0.954666	0.00456117
32	672	0.937057	0.00530815	0.966422	0.00352759	0.736324	0.0130931	0.717448	0.0135985	0.931746	0.00581983	0.958805	0.00413912
33	693	0.941943	0.0048859	0.969609	0.00318663	0.748861	0.0125372	0.730499	0.0130511	0.937105	0.00535856	0.962562	0.00375672
34	714	0.946441	0.00449824	0.972488	0.00287931	0.760861	0.012	0.743019	0.0125198	0.942039	0.00493427	0.965972	0.00341019
35	735	0.950584	0.00414221	0.97509	0.00260223	0.772342	0.0114813	0.755024	0.0120048	0.946583	0.00454396	0.969068	0.00309608
36	756	0.954399	0.00381514	0.977442	0.00235232	0.783323	0.0109809	0.76653	0.011506	0.950768	0.00418486	0.97188	0.00281131
37	777	0.957913	0.00351458	0.979569	0.00212687	0.793821	0.0104985	0.777554	0.0110234	0.954622	0.00385443	0.974433	0.00255309
38	798	0.961152	0.00323831	0.981493	0.00192341	0.803855	0.0100337	0.78811	0.0105567	0.958172	0.00355036	0.976752	0.0023189
39	819	0.964136	0.0029843	0.983233	0.00173976	0.813441	0.00958628	0.798216	0.0101059	0.961443	0.00327052	0.978858	0.00210647
40	840	0.966887	0.0027507	0.984806	0.00157395	0.822597	0.00915579	0.807887	0.00967068	0.964456	0.00301294	0.980772	0.00191373
41	861	0.969422	0.00253582	0.986231	0.00142421	0.831339	0.00874184	0.817138	0.00925082	0.967232	0.00277583	0.982511	0.00173885
42	882	0.97176	0.00233812	0.98752	0.00128894	0.839683	0.00834403	0.825984	0.00884605	0.969789	0.00255756	0.984091	0.00158013
43	903	0.973917	0.00215617	0.988686	0.00116672	0.847645	0.00796192	0.83444	0.00845608	0.972146	0.00235659	0.985527	0.00143606
44	924	0.975905	0.00198869	0.989743	0.00105627	0.85524	0.00759511	0.84252	0.00808061	0.974317	0.00217155	0.986832	0.00130527
45	945	0.97774	0.00183449	0.990699	0.000956433	0.862483	0.00724313	0.85024	0.00771929	0.976319	0.00200116	0.988019	0.00118653
46	966	0.979432	0.0016925	0.991565	0.00086617	0.869389	0.00690556	0.857611	0.00737179
47	987	0.980994	0.00156172	0.99235	0.000784548	0.875971	0.00658196	0.864649	0.00703777
48	1008	0.982435	0.00144125	0.99306	0.000710725	0.882243	0.00627187	0.871366	0.00671685
49	1029	0.983766	0.00133025	0.993704	0.000643943	0.888217	0.00597486	0.877775	0.00640869
50	1050	0.984994	0.00122796	0.994288	0.00058352	0.893908	0.0056905	0.883888	0.00611292
51	1071	0.986127	0.00113368	0.994817	0.00052884	0.899326	0.00541836	0.889717	0.00582916
52	1092	0.987174	0.00104677	0.995296	0.00047935	0.904484	0.005158	0.895274	0.00555706
53	1113	0.988141	0.000966639	0.995731	0.00043455	0.909393	0.00490901	0.90057	0.00529624
54	1134	0.989033	0.000892749	0.996125	0.000393987	0.914064	0.00467097	0.905617	0.00504633
55	1155	0.989858	0.000824603	0.996482	0.000357257	0.918508	0.00444349	0.910423	0.00480699
56	1176	0.99062	0.000761746	0.996806	0.000323991	0.922734	0.00422616	0.915001	0.00457785
57	1197	0.991323	0.000703758	0.9971	0.000293858	0.926752	0.0040186	0.91936	0.00435856
58	1218	0.991974	0.000650255	0.997366	0.00026656	0.930573	0.00382044	0.923509	0.00414878
59	1239	0.992575	0.000600883	0.997608	0.000241826	0.934204	0.0036313	0.927457	0.00394815
60	1260	0.99313	0.000555318	0.997828	0.000219412	0.937655	0.00345083	0.931213	0.00375636
61	1281	0.993643	0.00051326	0.998027	0.000199098	0.940934	0.00327868	0.934786	0.00357307
62	1302	0.994118	0.000474435	0.998207	0.000180684	0.944048	0.00311452	0.938184	0.00339796
63	1323	0.994556	0.00043859	0.998371	0.000163991	0.947006	0.00295801	0.941415	0.00323072
64	1344	0.994962	0.000405492	0.99852	0.000148856	0.949815	0.00280884	0.944486	0.00307105
65	1365	0.995337	0.000374927	0.998655	0.000135132	0.952482	0.0026667	0.947405	0.00291865
66	1386	0.995683	0.000346698	0.998778	0.000122686	0.955013	0.0025313	0.950178	0.00277324
67	1407	0.996004	0.000320623	0.998889	0.000111397	0.957415	0.00240234	0.952812	0.00263453
68	1428	0.9963	0.000296536	0.998991	0.000101157	0.959695	0.00227955	0.955315	0.00250225
69	1449	0.996575	0.000274282	0.999082	9.18669e-05	0.961858	0.00216267	0.957691	0.00237614
70	1470	0.996828	0.00025372	0.999166	8.3438e-05	0.963909	0.00205143	0.959947	0.00225594
71	1491	0.997063	0.000234719	0.999242	7.57895e-05	0.965855	0.00194559	0.962088	0.00214141
72	1512	0.99728	0.000217159	0.999311	6.88485e-05	0.9677	0.00184491	0.96412	0.00203231
73	1533	0.997481	0.00020093	0.999373	6.25487e-05	0.969449	0.00174916	0.966049	0.00192841
74	1554	0.997667	0.000185928	0.99943	5.68304e-05	0.971107	0.00165811	0.967878	0.00182948
75	1575	0.997839	0.000172059	0.999482	5.16394e-05	0.972678	0.00157155	0.969614	0.00173531
76	1596	0.997998	0.000159238	0.999528	4.69266e-05	0.974168	0.00148928	0.971259	0.00164569
77	1617	0.998146	0.000147383	0.999571	4.26475e-05	0.975579	0.0014111	0.97282	0.00156043
78	1638	0.998282	0.000136421	0.99961	3.87618e-05	0.976916	0.00133682	0.974299	0.00147932
79	1659	0.998409	0.000126284	0.999645	3.5233e-05	0.978182	0.00126627	0.975701	0.00140219
80	1680	0.998525	0.000116908	0.999677	3.20281e-05	0.979381	0.00119926	0.97703	0.00132885
81	1701	0.998634	0.000108236	0.999706	2.9117e-05	0.980517	0.00113564	0.978289	0.00125914
82	1722	0.998734	0.000100215	0.999733	2.64726e-05	0.981592	0.00107523	0.979482	0.00119289
83	1743	0.998827	9.27944e-05	0.999757	2.40702e-05	0.98261	0.0010179	0.980612	0.00112994
84	1764	0.998913	8.59292e-05	0.999779	2.18875e-05	0.983573	0.000963489	0.981682	0.00107014
85	1785	0.998992	7.95773e-05	0.999799	1.99042e-05	0.984485	0.000911861	0.982696	0.00101334
86	1806	0.999066	7.36999e-05	0.999817	1.8102e-05	0.985348	0.000862883	0.983655	0.000959404
87	1827	0.999134	6.82611e-05	0.999833	1.64642e-05	0.986165	0.000816426	0.984563	0.000908198
88	1848	0.999197	6.32277e-05	0.999848	1.49756e-05	0.986937	0.000772367	0.985423	0.000859593
89	1869	0.999256	5.85692e-05	0.999862	1.36226e-05	0.987668	0.00073059	0.986236	0.000813465
90	1890	0.99931	5.42573e-05	0.999874	1.23926e-05	0.988359	0.000690984	0.987006	0.000769697
91	1911	0.999361	0.999344	0.999885	0.99989	0.989012	0.000653441	0.987734	0.000728175
92	1932	0.999407	4.65713e-05	0.999896	1.02581e-05	0.98963	0.00061786	0.988423	0.000688792
93	1953	0.99945	4.31507e-05	0.999905	9.33383e-06	0.990214	0.000584143	0.989074	0.000651444
94	1974	0.99949	3.99837e-05	0.999914	8.49343e-06	0.990766	0.000552197	0.98969	0.000616032
95	1995	0.999527	3.70513e-05	0.999921	7.72922e-06	0.991288	0.000521935	0.990273	0.000582463
96	2016	0.999562	3.4336e-05	0.999928	7.03422e-06	0.991781	0.000493272	0.990824	0.000550645
97	2037	0.999593	3.18216e-05	0.999935	6.40213e-06	0.992248	0.000466126	0.991344	0.000520493
98	2058	0.999623	2.94929e-05	0.999941	5.8272e-06	0.992688	0.000440423	0.991836	0.000491923
99	2079	0.99965	2.73362e-05	0.999946	5.30424e-06	0.993104	0.000416088	0.992301	0.000464859
100	2100	0.999676	2.53386e-05	0.999951	4.82851e-06	0.993497	0.000393052	0.99274	0.000439224
101	2121	0.999699	2.34883e-05	0.999955	4.39572e-06	0.993868	0.000371248	0.993155	0.000414947
102	2142	0.999721	2.17743e-05	0.999959	4.00196e-06	0.994219	0.000350614	0.993547	0.00039196
103	2163	0.999741	2.01864e-05	0.999963	3.6437e-06	0.99455	0.00033109	0.993917	0.000370198
104	2184	0.99976	1.87154e-05	0.999966	3.3177e-06	0.994863	0.000312618	0.994267	0.000349598
105	2205	0.999777	1.73524e-05	0.999969	3.02105e-06	0.995158	0.000295144	0.994597	0.000330102
106	2226	0.999793	1.60895e-05	0.999972	2.75108e-06	0.995436	0.000278616	0.994908	0.000311654
107	2247	0.999808	1.49193e-05	0.999974	2.50538e-06	0.995699	0.000262985	0.995203	0.000294199
108	2268	0.999822	1.3835e-05	0.999977	2.28175e-06	0.995948	0.000248205	0.99548	0.000277687
109	2289	0.999835	1.283e-05	0.999979	2.0782e-06	0.996182	0.00023423	0.995742	0.00026207
110	2310	0.999847	1.18987e-05	0.999981	1.89291e-06	0.996403	0.000221019	0.99599	0.0002473
111	2331	0.999858	1.10355e-05	0.999982	1.72424e-06	0.996611	0.000208531	0.996223	0.000233334
112	2352	0.999868	1.02354e-05	0.999984	1.57068e-06	0.996808	0.000196728	0.996443	0.00022013
113	2373	0.999877	9.49381e-06	0.999985	1.43088e-06	0.996994	0.000185574	0.996651	0.000207649
114	2394	0.999886	8.80635e-06	0.999987	1.30359e-06	0.997169	0.000175035	0.996847	0.000195852
115	2415	0.999894	8.16906e-06	0.999988	1.18768e-06	0.997334	0.000165078	0.997031	0.000184703
116	2436	0.999902	7.57824e-06	0.999989	1.08214e-06	0.997489	0.000155672	0.997206	0.000174169
117	2457	0.999909	7.03047e-06	0.99999	9.86027e-07	0.997636	0.000146787	0.99737	0.000164216
118	2478	0.999916	6.5226e-06	0.999991	8.98496e-07	0.997775	0.000138395	0.997525	0.000154814
119	2499	0.999922	6.05169e-06	0.999992	8.18777e-07	0.997905	0.000130471	0.997671	0.000145934
120	2520	0.999927	5.61502e-06	0.999992	7.46169e-07	0.998028	0.000122988	0.997808	0.000137548
121	2541	0.999932	5.2101e-06	0.999993	6.80033e-07	0.998144	0.000115923	0.997938	0.000129629
122	2562	0.999937	4.83459e-06	0.999994	6.1979e-07	0.998253	0.000109254	0.99806	0.000122153
123	2583	0.999942	4.48634e-06	0.999994	5.64911e-07	0.998356	0.000102959	0.998175	0.000115094
124	2604	0.999946	4.16335e-06	0.999995	5.14916e-07	0.998453	9.70175e-05	0.998283	0.000108432
125	2625	0.99995	3.86378e-06	0.999995	4.69368e-07	0.998545	9.14103e-05	0.998386	0.000102145
126	2646	0.999953	3.58592e-06	0.999996	4.2787e-07	0.998631	8.61192e-05	0.998482	9.62112e-05
127	2667	0.999957	3.32818e-06	0.999996	3.90059e-07	0.998712	8.1127e-05	0.998572	9.06127e-05
128	2688	0.99996	3.0891e-06	0.999996	3.55606e-07	0.998788	7.64172e-05	0.998658	8.53309e-05
129	2709	0.999963	2.8673e-06	0.999997	3.24211e-07	0.99886	7.19744e-05	0.998738	8.03485e-05
130	2730	0.999965	2.66154e-06	0.999997	2.95601e-07	0.998928	6.77838e-05	0.998814	7.56491e-05
131	2751	0.999968	2.47065e-06	0.999997	2.69528e-07	0.998992	6.38316e-05	0.998885	7.12172e-05
132	2772	0.99997	2.29354e-06	0.999997	2.45766e-07	0.999052	6.01045e-05	0.998952	6.70379e-05
133	2793	0.999972	2.12921e-06	0.999998	2.24109e-07	0.999109	5.65901e-05	0.999015	6.30975e-05
134	2814	0.999974	1.97673e-06	0.999998	2.04369e-07	0.999162	5.32765e-05	0.999074	5.93826e-05
135	2835	0.999976	1.83524e-06	0.999998	1.86376e-07	0.999212	5.01526e-05	0.99913	5.58808e-05
136	2856	0.999978	0.999977	0.999998	0.999998	0.999259	4.72079e-05	0.999183	5.25802e-05
137	2877	0.999979	1.58211e-06	0.999998	1.55024e-07	0.999304	4.44323e-05	0.999232	4.94696e-05
138	2898	0.999981	1.46904e-06	0.999999	1.41393e-07	0.999345	4.18164e-05	0.999279	4.65384e-05
139	2919	0.999982	1.3641e-06	0.999999	1.28967e-07	0.999385	3.93512e-05	0.999323	4.37766e-05
140	2940	0.999983	1.2667e-06	0.999999	1.17638e-07	0.999422	3.70282e-05	0.999364	4.11747e-05
141	2961	0.999985	1.1763e-06	0.999999	1.07308e-07	0.999457	3.48395e-05	0.999403	3.87237e-05
142	2982	0.999986	1.09239e-06	0.999999	9.78899e-08	0.999489	3.27774e-05	0.999439	3.6415e-05
143	3003	0.999987	1.01451e-06	0.999999	8.93018e-08	0.99952	3.08349e-05	0.999473	3.42407e-05
144	3024	0.999988	9.42213e-07	0.999999	8.14704e-08	0.999549	2.90052e-05	0.999505	3.21932e-05
145	3045	0.999989	8.75099e-07	0.999999	7.43289e-08	0.999577	2.72819e-05	0.999536	3.02652e-05
146	3066	0.999989	8.12794e-07	0.999999	6.7816e-08	0.999602	2.56588e-05	0.999564	2.84501e-05
147	3087	0.99999	7.54953e-07	0.999999	6.18763e-08	0.999626	2.41305e-05	0.999591	2.67413e-05
148	3108	0.999991	7.01252e-07	0.999999	5.6459e-08	0.999649	2.26914e-05	0.999616	2.51328e-05
149	3129	0.999991	6.51393e-07	0.999999	5.15181e-08	0.99967	2.13364e-05	0.99964	2.36189e-05
150	3150	0.999992	6.05101e-07	1	7.58785e-08	0.99969	2.00608e-05	0.999662	2.21941e-05
151	3171	0.999993	5.62117e-07	1	4.05467e-08	0.999709	1.886e-05	0.999683	2.08534e-05
152	3192	0.999993	5.22205e-07	1	3.69886e-08	0.999727	1.77297e-05	0.999702	1.95919e-05
153	3213	0.999994	4.85143e-07	1	3.37441e-08	0.999744	1.66658e-05	0.999721	1.84051e-05
154	3234	0.999994	4.50726e-07	1	3.07853e-08	0.999759	1.56646e-05	0.999738	1.72886e-05
155	3255	0.999994	4.18765e-07	1	2.8087e-08	0.999774	1.47225e-05	0.999754	1.62384e-05
156	3276	0.999995	3.89083e-07	1	2.56262e-08	0.999788	1.3836e-05	0.999769	1.52506e-05
157	3297	0.999995	3.61517e-07	1	2.33819e-08	0.999801	1.30019e-05	0.999784	1.43217e-05
158	3318	0.999996	3.35915e-07	1	2.13348e-08	0.999813	1.22171e-05	0.999797	1.34482e-05
159	3339	0.999996	3.12136e-07	1	1.94678e-08	0.999825	1.14789e-05	0.99981	1.26268e-05
160	3360	0.999996	2.90049e-07	1	1.77647e-08	0.999835	1.07845e-05	0.999822	1.18546e-05
161	3381	0.999996	2.69534e-07	1	1.62112e-08	0.999846	1.01314e-05	0.999833	1.11287e-05
162	3402	0.999997	2.50478e-07	1	1.47941e-08	0.999855	9.51713e-06	0.999843	1.04463e-05
163	3423	0.999997	2.32777e-07	1	1.35014e-08	0.999864	8.93947e-06	0.999853	9.80499e-06
164	3444	0.999997	2.16333e-07	1	1.2322e-08	0.999872	8.39627e-06	0.999862	9.20223e-06
165	3465	0.999997	2.01057e-07	1	1.12461e-08	0.99988	7.88552e-06	0.999871	8.6358e-06
166	3486	0.999998	1.86865e-07	1	1.02645e-08	0.999888	7.40531e-06	0.999879	8.10356e-06
167	3507	0.999998	1.73681e-07	1	9.36884e-09	0.999895	6.95386e-06	0.999887	7.60349e-06
168	3528	0.999998	1.61432e-07	1	8.55166e-09	0.999901	6.52947e-06	0.999894	7.13369e-06
169	3549	0.999998	1.50051e-07	1	7.80602e-09	0.999907	6.13055e-06	0.9999	6.69237e-06
170	3570	0.999998	1.39476e-07	1	7.12564e-09	0.999913	5.75561e-06	0.999907	6.27784e-06
171	3591	0.999998	1.29651e-07	1	6.50477e-09	0.999918	5.40323e-06	0.999913	5.88851e-06
172	3612	0.999998	1.20521e-07	1	5.93821e-09	0.999924	5.07208e-06	0.999918	5.52288e-06
173	3633	0.999999	1.12038e-07	1	5.42117e-09	0.999928	4.7609e-06	0.999923	5.17953e-06
174	3654	0.999999	1.04155e-07	1	4.94931e-09	0.999933	4.46851e-06	0.999928	4.85714e-06
175	3675	0.999999	9.68288e-08	1	4.51867e-09	0.999937	4.19379e-06	0.999933	4.55446e-06
